# Supplementary material for: 6,7-Dimeth­oxy-3-meth­oxy­carbonyl-1-(2-meth­oxy­phen­yl)-3,4-dihydro­isoquinoline 2-oxide
Source: Acta Crystallogr Sect E Struct Rep Online. 2011 May 7;67(Pt 6):o1352. doi: 10.1107/S1600536811016539 (PMC3120572; doi:10.1107/S1600536811016539)
Supplement: Supplementary file 1 [file e-67-o1352-sup1.cif]

##############################################################################
#                                                                            #
# This CIF contains the data in a paper accepted for publication in          #
# Acta Crystallographica Section E. It conforms to the requirements of       #
# Notes for Authors for Acta Crystallographica Section E, and has been       #
# peer reviewed under the auspices of the IUCr Commission on Journals.       #
#                                                                            #
# Full details of the Crystallographic Information File format               #
# are given in the paper "The Crystallographic Information File (CIF):       #
# a New Standard Archive File for Crystallography" by S. R. Hall, F. H.      #
# Allen and I. D. Brown [Acta Cryst. (1991), A47, 655-685].                  #
#                                                                            #
# The current version of the core CIF dictionary is obtainable from          #
# ftp://ftp.iucr.org/pub/cif_core.dic.                                       #
#                                                                            #
# Software is freely available for graphical display of the structure(s)     #
# in this CIF. For information consult the CIF software page                 #
# http://www.iucr.org/resources/cif/software.                                #
#                                                                            #
# This file may be used for bona fide research purposes within the           #
# scientific community so long as proper attribution is given to the journal # 
# article from which it was obtained.                                        #
#                                                                            #
##############################################################################
data_I
_audit_creation_method     SHELXL-97
_chemical_name_systematic
;
6,7-dimethoxy-3-(methoxycarbonyl)-1-(2-methoxyphenyl)-
3,4-dihydroisoquinolin-2-ium-2-olate
;
_chemical_name_common
;
6,7-Dimethoxy-3-methoxycarbonyl-1-(2-methoxyphenyl)-3,4-dihydroisoquinoline
2-oxide
;
_chemical_formula_moiety     'C20 H21 N O6'
_chemical_formula_sum     'C20 H21 N O6'
_chemical_formula_iupac     'C20 H21 N O6'
_chemical_formula_weight     371.38
_chemical_melting_point     423
_symmetry_cell_setting     monoclinic
_symmetry_space_group_name_H-M     'P 21/n'
_symmetry_space_group_name_hall     '-P 2yn'
loop_
    _symmetry_equiv_pos_as_xyz
    'x, y, z'
    '-x+1/2, y+1/2, -z+1/2'
    '-x, -y, -z'
    'x-1/2, -y-1/2, z-1/2'
_cell_length_a     5.47650(10)
_cell_length_b     21.9984(6)
_cell_length_c     15.0007(4)
_cell_angle_alpha     90.00
_cell_angle_beta     92.774(2)
_cell_angle_gamma     90.00
_cell_volume     1805.08(8)
_cell_formula_units_Z     4
_cell_measurement_reflns_used     7815
_cell_measurement_theta_min     2.30
_cell_measurement_theta_max     27.09
_cell_measurement_temperature     173(2)
_exptl_crystal_description     block
_exptl_crystal_colour     colourless
_exptl_crystal_size_max     0.25
_exptl_crystal_size_mid     0.18
_exptl_crystal_size_min     0.15
_exptl_crystal_density_diffrn     1.367
_exptl_crystal_density_meas     ?
_exptl_crystal_density_method     'not measured'
_exptl_crystal_F_000     784
_exptl_absorpt_coefficient_mu     0.101
_exptl_absorpt_correction_type     none
_exptl_special_details
;
Half sphere of data collected using COLLECT strategy (Nonius, 2000). Crystal to
detector distance = 30mm; combination of \f and \w scans of 1.0\%, 40s per
\%, 2 iterations.
;
_diffrn_ambient_temperature     173(2)
_diffrn_radiation_type     MoK\a
_diffrn_radiation_wavelength     0.71073
_diffrn_radiation_source     'fine-focus sealed tube'
_diffrn_radiation_monochromator     graphite
_diffrn_measurement_device_type     'Bruker APEXII'
_diffrn_measurement_method     '1.2\% \f and \w'
_diffrn_reflns_number     7815
_diffrn_reflns_av_R_equivalents     0.0161
_diffrn_reflns_av_sigmaI/netI     0.0239
_diffrn_reflns_theta_min     2.30
_diffrn_reflns_theta_max     27.09
_diffrn_reflns_theta_full     27.09
_diffrn_measured_fraction_theta_max     0.999
_diffrn_measured_fraction_theta_full     0.999
_diffrn_reflns_limit_h_min     -7
_diffrn_reflns_limit_h_max     7
_diffrn_reflns_limit_k_min     -28
_diffrn_reflns_limit_k_max     28
_diffrn_reflns_limit_l_min     -19
_diffrn_reflns_limit_l_max     19
_diffrn_standards_number     ?
_diffrn_standards_interval_count     ?
_diffrn_standards_interval_time     ?
_diffrn_standards_decay_%     0
_refine_special_details
;
 Refinement of F^2^ against ALL reflections.  The weighted R-factor wR and
 goodness of fit S are based on F^2^, conventional R-factors R are based
 on F, with F set to zero for negative F^2^. The threshold expression of
 F^2^ > 2sigma(F^2^) is used only for calculating R-factors(gt) etc. and is
 not relevant to the choice of reflections for refinement.  R-factors based
 on F^2^ are statistically about twice as large as those based on F, and R-
 factors based on ALL data will be even larger.
;
_reflns_number_total     3959
_reflns_number_gt     3092
_reflns_threshold_expression     I>2sigma(I)
_refine_ls_structure_factor_coef     Fsqd
_refine_ls_matrix_type     full
_refine_ls_R_factor_all     0.0705
_refine_ls_R_factor_gt     0.0531
_refine_ls_wR_factor_gt     0.1443
_refine_ls_wR_factor_ref     0.1566
_refine_ls_goodness_of_fit_ref     1.060
_refine_ls_restrained_S_all     1.060
_refine_ls_number_reflns     3959
_refine_ls_number_parameters     245
_refine_ls_number_restraints     0
_refine_ls_hydrogen_treatment     constr
_refine_ls_weighting_scheme     calc
_refine_ls_weighting_details
         'calc w=1/[\s^2^(Fo^2^)+(0.0800P)^2^+1.0977P] where P=(Fo^2^+2Fc^2^)/3'
_atom_sites_solution_hydrogens     geom
_atom_sites_solution_primary     direct
_atom_sites_solution_secondary     difmap
_refine_ls_shift/su_max     0.000
_refine_ls_shift/su_mean     0.000
_refine_diff_density_max     0.921
_refine_diff_density_min     -0.329
_refine_ls_extinction_method     'SHELXL97 (Sheldrick, 2008)'
_refine_ls_extinction_coef     0.0055(19)
_refine_ls_extinction_expression
                                  'Fc^*^=kFc[1+0.001xFc^2^\l^3^/sin(2\q)]^-1/4^'
loop_
    _atom_type_symbol
    _atom_type_description
    _atom_type_scat_dispersion_real
    _atom_type_scat_dispersion_imag
    _atom_type_scat_source
    'C' 'C' 0.0033 0.0016
                         'International Tables Vol C Tables 4.2.6.8 and 6.1.1.4'
    'H' 'H' 0.0000 0.0000
                         'International Tables Vol C Tables 4.2.6.8 and 6.1.1.4'
    'N' 'N' 0.0061 0.0033
                         'International Tables Vol C Tables 4.2.6.8 and 6.1.1.4'
    'O' 'O' 0.0106 0.0060
                         'International Tables Vol C Tables 4.2.6.8 and 6.1.1.4'
_computing_data_collection     'APEX2 (Bruker, 2006)'
_computing_cell_refinement     'SAINT (Bruker, 2006)'
_computing_data_reduction     'SAINT (Bruker, 2006)'
_computing_structure_solution     'SHELXS97 (Sheldrick, 2008)'
_computing_structure_refinement     'SHELXL97 (Sheldrick, 2008)'
_computing_molecular_graphics     'OLEX2 (Dolomanov <i>et al.</i>, 2009)'
_computing_publication_material     'SHELXL97 (Sheldrick, 2008)'
loop_
    _atom_site_type_symbol
    _atom_site_label
    _atom_site_fract_x
    _atom_site_fract_y
    _atom_site_fract_z
    _atom_site_U_iso_or_equiv
    _atom_site_adp_type
    _atom_site_calc_flag
    _atom_site_refinement_flags
    _atom_site_occupancy
    _atom_site_symmetry_multiplicity
    _atom_site_disorder_assembly
    _atom_site_disorder_group
    O O1 0.2176(3) 0.22907(6) 0.35593(9) 0.0354(3) Uani d . 1 1 . .
    O O2 0.6006(2) -0.03624(6) 0.11617(9) 0.0322(3) Uani d . 1 1 . .
    O O3 0.2824(3) -0.10179(6) 0.19301(9) 0.0344(3) Uani d . 1 1 . .
    O O4 0.5317(3) 0.12825(8) 0.45676(10) 0.0441(4) Uani d . 1 1 . .
    O O5 0.2474(3) 0.07631(8) 0.52628(10) 0.0485(4) Uani d . 1 1 . .
    O O6 0.2093(3) 0.16305(7) 0.07924(9) 0.0391(4) Uani d . 1 1 . .
    N N1 0.2146(3) 0.17212(7) 0.33291(10) 0.0251(3) Uani d . 1 1 . .
    C C1 0.3125(3) 0.14938(8) 0.26149(11) 0.0246(4) Uani d . 1 1 . .
    C C2 0.3023(3) 0.08366(8) 0.24573(11) 0.0228(4) Uani d . 1 1 . .
    C C3 0.4608(3) 0.05630(8) 0.18643(11) 0.0247(4) Uani d . 1 1 . .
    H H3 0.5749 0.0806 0.1567 0.030 Uiso calc R 1 1 . .
    C C4 0.4517(3) -0.00558(8) 0.17115(11) 0.0246(4) Uani d . 1 1 . .
    C C5 0.2793(3) -0.04178(8) 0.21365(12) 0.0260(4) Uani d . 1 1 . .
    C C6 0.1259(3) -0.01473(8) 0.27287(12) 0.0262(4) Uani d . 1 1 . .
    H H6 0.0115 -0.0390 0.3025 0.031 Uiso calc R 1 1 . .
    C C7 0.1370(3) 0.04758(8) 0.28959(11) 0.0238(4) Uani d . 1 1 . .
    C C8 -0.0255(3) 0.07830(8) 0.35355(12) 0.0283(4) Uani d . 1 1 . .
    H H8A -0.0748 0.0488 0.3991 0.034 Uiso calc R 1 1 . .
    H H8B -0.1752 0.0932 0.3210 0.034 Uiso calc R 1 1 . .
    C C9 0.1083(3) 0.13129(8) 0.39883(12) 0.0259(4) Uani d . 1 1 . .
    H H9 -0.0107 0.1550 0.4335 0.031 Uiso calc R 1 1 . .
    C C10 0.3260(4) 0.11235(9) 0.46255(13) 0.0344(5) Uani d . 1 1 . .
    C C11 0.4434(5) 0.06056(13) 0.59251(17) 0.0572(7) Uani d . 1 1 . .
    H H11A 0.3780 0.0341 0.6382 0.086 Uiso calc R 1 1 . .
    H H11B 0.5086 0.0978 0.6206 0.086 Uiso calc R 1 1 . .
    H H11C 0.5744 0.0393 0.5629 0.086 Uiso calc R 1 1 . .
    C C12 0.4564(3) 0.19020(8) 0.20530(12) 0.0278(4) Uani d . 1 1 . .
    C C13 0.6553(3) 0.22127(8) 0.24385(14) 0.0314(4) Uani d . 1 1 . .
    H H13 0.6881 0.2188 0.3065 0.038 Uiso calc R 1 1 . .
    C C14 0.8070(4) 0.25591(9) 0.19251(17) 0.0410(5) Uani d . 1 1 . .
    H H14 0.9427 0.2770 0.2195 0.049 Uiso calc R 1 1 . .
    C C15 0.7571(4) 0.25908(10) 0.10160(17) 0.0455(6) Uani d . 1 1 . .
    H H15 0.8616 0.2823 0.0660 0.055 Uiso calc R 1 1 . .
    C C16 0.5593(4) 0.22943(10) 0.06094(15) 0.0418(5) Uani d . 1 1 . .
    H H16 0.5270 0.2328 -0.0017 0.050 Uiso calc R 1 1 . .
    C C17 0.4075(4) 0.19452(8) 0.11258(13) 0.0323(4) Uani d . 1 1 . .
    C C18 0.1512(5) 0.16733(12) -0.01499(14) 0.0520(6) Uani d . 1 1 . .
    H H18A 0.0059 0.1428 -0.0303 0.078 Uiso calc R 1 1 . .
    H H18B 0.2892 0.1523 -0.0479 0.078 Uiso calc R 1 1 . .
    H H18C 0.1187 0.2098 -0.0311 0.078 Uiso calc R 1 1 . .
    C C19 0.7699(4) -0.00092(10) 0.06834(13) 0.0351(5) Uani d . 1 1 . .
    H H19A 0.8650 -0.0278 0.0311 0.053 Uiso calc R 1 1 . .
    H H19B 0.8806 0.0207 0.1108 0.053 Uiso calc R 1 1 . .
    H H19C 0.6803 0.0286 0.0303 0.053 Uiso calc R 1 1 . .
    C C20 0.0983(4) -0.13944(9) 0.22980(15) 0.0364(5) Uani d . 1 1 . .
    H H20A 0.1191 -0.1815 0.2100 0.055 Uiso calc R 1 1 . .
    H H20B -0.0640 -0.1248 0.2094 0.055 Uiso calc R 1 1 . .
    H H20C 0.1140 -0.1378 0.2951 0.055 Uiso calc R 1 1 . .
loop_
    _atom_site_aniso_label
    _atom_site_aniso_U_11
    _atom_site_aniso_U_22
    _atom_site_aniso_U_33
    _atom_site_aniso_U_12
    _atom_site_aniso_U_13
    _atom_site_aniso_U_23
    O1 0.0496(8) 0.0207(7) 0.0370(7) -0.0003(6) 0.0121(6) -0.0065(6)
    O2 0.0374(7) 0.0271(7) 0.0335(7) 0.0029(6) 0.0143(6) -0.0035(5)
    O3 0.0425(8) 0.0194(6) 0.0422(8) -0.0021(6) 0.0122(6) -0.0042(6)
    O4 0.0335(8) 0.0543(10) 0.0441(9) 0.0016(7) -0.0020(6) -0.0001(7)
    O5 0.0505(10) 0.0559(10) 0.0386(8) -0.0023(8) -0.0030(7) 0.0157(7)
    O6 0.0542(9) 0.0366(8) 0.0261(7) 0.0019(7) -0.0020(6) 0.0010(6)
    N1 0.0295(8) 0.0213(7) 0.0247(7) -0.0006(6) 0.0040(6) -0.0014(6)
    C1 0.0292(9) 0.0223(8) 0.0223(8) 0.0019(7) 0.0024(7) -0.0001(7)
    C2 0.0256(9) 0.0225(8) 0.0202(8) 0.0007(7) 0.0006(6) 0.0006(6)
    C3 0.0279(9) 0.0240(9) 0.0225(8) -0.0005(7) 0.0038(7) 0.0002(7)
    C4 0.0275(9) 0.0256(9) 0.0211(8) 0.0031(7) 0.0034(7) -0.0019(7)
    C5 0.0315(9) 0.0203(8) 0.0261(9) 0.0002(7) -0.0003(7) -0.0012(7)
    C6 0.0277(9) 0.0250(9) 0.0260(9) -0.0032(7) 0.0033(7) 0.0002(7)
    C7 0.0251(8) 0.0240(9) 0.0225(8) 0.0010(7) 0.0016(6) -0.0010(7)
    C8 0.0286(9) 0.0269(9) 0.0299(9) -0.0014(7) 0.0071(7) -0.0023(7)
    C9 0.0304(9) 0.0247(9) 0.0230(9) 0.0025(7) 0.0074(7) 0.0003(7)
    C10 0.0522(13) 0.0269(10) 0.0245(9) 0.0061(9) 0.0068(8) -0.0033(7)
    C11 0.0544(15) 0.0673(17) 0.0485(14) -0.0081(13) -0.0119(11) 0.0216(13)
    C12 0.0350(10) 0.0195(8) 0.0294(9) 0.0038(7) 0.0081(7) 0.0010(7)
    C13 0.0341(10) 0.0227(9) 0.0379(10) 0.0024(7) 0.0063(8) 0.0016(8)
    C14 0.0370(11) 0.0267(10) 0.0603(14) -0.0005(8) 0.0124(10) 0.0053(9)
    C15 0.0492(13) 0.0313(11) 0.0583(14) 0.0040(9) 0.0258(11) 0.0149(10)
    C16 0.0611(14) 0.0319(11) 0.0339(11) 0.0092(10) 0.0179(10) 0.0106(9)
    C17 0.0436(11) 0.0242(9) 0.0296(10) 0.0070(8) 0.0071(8) 0.0017(7)
    C18 0.0755(17) 0.0523(14) 0.0275(11) 0.0137(13) -0.0059(11) -0.0040(10)
    C19 0.0360(11) 0.0378(11) 0.0325(10) 0.0011(8) 0.0132(8) -0.0016(8)
    C20 0.0423(11) 0.0236(9) 0.0438(12) -0.0061(8) 0.0059(9) -0.0007(8)
_geom_special_details
;
 All esds (except the esd in the dihedral angle between two l.s. planes)
 are estimated using the full covariance matrix.  The cell esds are taken
 into account individually in the estimation of esds in distances, angles
 and torsion angles; correlations between esds in cell parameters are only
 used when they are defined by crystal symmetry.  An approximate (isotropic)
 treatment of cell esds is used for estimating esds involving l.s. planes.
;
loop_
    _geom_bond_atom_site_label_1
    _geom_bond_atom_site_label_2
    _geom_bond_site_symmetry_2
    _geom_bond_distance
    _geom_bond_publ_flag
    O1 N1 . 1.2995(19) ?
    O2 C4 . 1.366(2) ?
    O2 C19 . 1.429(2) ?
    O3 C5 . 1.356(2) ?
    O3 C20 . 1.436(2) ?
    O4 C10 . 1.187(3) ?
    O5 C10 . 1.329(3) ?
    O5 C11 . 1.468(3) ?
    O6 C17 . 1.362(3) ?
    O6 C18 . 1.437(2) ?
    N1 C1 . 1.320(2) ?
    N1 C9 . 1.476(2) ?
    C1 C2 . 1.466(2) ?
    C1 C12 . 1.484(2) ?
    C2 C7 . 1.393(2) ?
    C2 C3 . 1.408(2) ?
    C3 C4 . 1.381(2) ?
    C3 H3 . 0.9500 ?
    C4 C5 . 1.411(3) ?
    C5 C6 . 1.386(3) ?
    C6 C7 . 1.394(2) ?
    C6 H6 . 0.9500 ?
    C7 C8 . 1.501(2) ?
    C8 C9 . 1.520(2) ?
    C8 H8A . 0.9900 ?
    C8 H8B . 0.9900 ?
    C9 C10 . 1.549(3) ?
    C9 H9 . 1.0000 ?
    C11 H11A . 0.9800 ?
    C11 H11B . 0.9800 ?
    C11 H11C . 0.9800 ?
    C12 C13 . 1.388(3) ?
    C12 C17 . 1.407(3) ?
    C13 C14 . 1.388(3) ?
    C13 H13 . 0.9500 ?
    C14 C15 . 1.380(3) ?
    C14 H14 . 0.9500 ?
    C15 C16 . 1.381(4) ?
    C15 H15 . 0.9500 ?
    C16 C17 . 1.394(3) ?
    C16 H16 . 0.9500 ?
    C18 H18A . 0.9800 ?
    C18 H18B . 0.9800 ?
    C18 H18C . 0.9800 ?
    C19 H19A . 0.9800 ?
    C19 H19B . 0.9800 ?
    C19 H19C . 0.9800 ?
    C20 H20A . 0.9800 ?
    C20 H20B . 0.9800 ?
    C20 H20C . 0.9800 ?
loop_
    _geom_angle_atom_site_label_1
    _geom_angle_atom_site_label_2
    _geom_angle_atom_site_label_3
    _geom_angle_site_symmetry_1
    _geom_angle_site_symmetry_3
    _geom_angle
    _geom_angle_publ_flag
    C4 O2 C19 . . 117.10(15) ?
    C5 O3 C20 . . 117.19(15) ?
    C10 O5 C11 . . 112.08(18) ?
    C17 O6 C18 . . 117.57(18) ?
    O1 N1 C1 . . 125.52(15) ?
    O1 N1 C9 . . 114.13(14) ?
    C1 N1 C9 . . 120.15(15) ?
    N1 C1 C2 . . 119.40(16) ?
    N1 C1 C12 . . 118.66(15) ?
    C2 C1 C12 . . 121.51(15) ?
    C7 C2 C3 . . 119.32(16) ?
    C7 C2 C1 . . 120.45(16) ?
    C3 C2 C1 . . 120.23(16) ?
    C4 C3 C2 . . 120.54(16) ?
    C4 C3 H3 . . 119.7 ?
    C2 C3 H3 . . 119.7 ?
    O2 C4 C3 . . 124.72(16) ?
    O2 C4 C5 . . 115.23(15) ?
    C3 C4 C5 . . 120.05(16) ?
    O3 C5 C6 . . 125.37(16) ?
    O3 C5 C4 . . 115.48(16) ?
    C6 C5 C4 . . 119.13(16) ?
    C5 C6 C7 . . 121.00(16) ?
    C5 C6 H6 . . 119.5 ?
    C7 C6 H6 . . 119.5 ?
    C2 C7 C6 . . 119.92(16) ?
    C2 C7 C8 . . 117.68(15) ?
    C6 C7 C8 . . 122.40(16) ?
    C7 C8 C9 . . 110.07(15) ?
    C7 C8 H8A . . 109.6 ?
    C9 C8 H8A . . 109.6 ?
    C7 C8 H8B . . 109.6 ?
    C9 C8 H8B . . 109.6 ?
    H8A C8 H8B . . 108.2 ?
    N1 C9 C8 . . 111.39(14) ?
    N1 C9 C10 . . 105.07(14) ?
    C8 C9 C10 . . 114.19(15) ?
    N1 C9 H9 . . 108.7 ?
    C8 C9 H9 . . 108.7 ?
    C10 C9 H9 . . 108.7 ?
    O4 C10 O5 . . 124.7(2) ?
    O4 C10 C9 . . 125.50(18) ?
    O5 C10 C9 . . 109.75(18) ?
    O5 C11 H11A . . 109.5 ?
    O5 C11 H11B . . 109.5 ?
    H11A C11 H11B . . 109.5 ?
    O5 C11 H11C . . 109.5 ?
    H11A C11 H11C . . 109.5 ?
    H11B C11 H11C . . 109.5 ?
    C13 C12 C17 . . 119.13(18) ?
    C13 C12 C1 . . 119.27(16) ?
    C17 C12 C1 . . 121.42(17) ?
    C12 C13 C14 . . 121.2(2) ?
    C12 C13 H13 . . 119.4 ?
    C14 C13 H13 . . 119.4 ?
    C15 C14 C13 . . 118.7(2) ?
    C15 C14 H14 . . 120.6 ?
    C13 C14 H14 . . 120.6 ?
    C14 C15 C16 . . 121.8(2) ?
    C14 C15 H15 . . 119.1 ?
    C16 C15 H15 . . 119.1 ?
    C15 C16 C17 . . 119.4(2) ?
    C15 C16 H16 . . 120.3 ?
    C17 C16 H16 . . 120.3 ?
    O6 C17 C16 . . 124.20(18) ?
    O6 C17 C12 . . 116.05(17) ?
    C16 C17 C12 . . 119.8(2) ?
    O6 C18 H18A . . 109.5 ?
    O6 C18 H18B . . 109.5 ?
    H18A C18 H18B . . 109.5 ?
    O6 C18 H18C . . 109.5 ?
    H18A C18 H18C . . 109.5 ?
    H18B C18 H18C . . 109.5 ?
    O2 C19 H19A . . 109.5 ?
    O2 C19 H19B . . 109.5 ?
    H19A C19 H19B . . 109.5 ?
    O2 C19 H19C . . 109.5 ?
    H19A C19 H19C . . 109.5 ?
    H19B C19 H19C . . 109.5 ?
    O3 C20 H20A . . 109.5 ?
    O3 C20 H20B . . 109.5 ?
    H20A C20 H20B . . 109.5 ?
    O3 C20 H20C . . 109.5 ?
    H20A C20 H20C . . 109.5 ?
    H20B C20 H20C . . 109.5 ?
loop_
    _geom_torsion_atom_site_label_1
    _geom_torsion_atom_site_label_2
    _geom_torsion_atom_site_label_3
    _geom_torsion_atom_site_label_4
    _geom_torsion_site_symmetry_1
    _geom_torsion_site_symmetry_2
    _geom_torsion_site_symmetry_3
    _geom_torsion_site_symmetry_4
    _geom_torsion
    _geom_torsion_publ_flag
    O1 N1 C1 C2 . . . . 177.89(16) ?
    C9 N1 C1 C2 . . . . 3.4(2) ?
    O1 N1 C1 C12 . . . . 5.3(3) ?
    C9 N1 C1 C12 . . . . -169.18(15) ?
    N1 C1 C2 C7 . . . . 17.8(2) ?
    C12 C1 C2 C7 . . . . -169.84(16) ?
    N1 C1 C2 C3 . . . . -161.82(16) ?
    C12 C1 C2 C3 . . . . 10.6(3) ?
    C7 C2 C3 C4 . . . . 0.5(3) ?
    C1 C2 C3 C4 . . . . -179.88(16) ?
    C19 O2 C4 C3 . . . . -2.9(3) ?
    C19 O2 C4 C5 . . . . 176.99(16) ?
    C2 C3 C4 O2 . . . . -178.80(16) ?
    C2 C3 C4 C5 . . . . 1.3(3) ?
    C20 O3 C5 C6 . . . . 5.5(3) ?
    C20 O3 C5 C4 . . . . -175.62(16) ?
    O2 C4 C5 O3 . . . . -1.0(2) ?
    C3 C4 C5 O3 . . . . 178.87(16) ?
    O2 C4 C5 C6 . . . . 177.95(15) ?
    C3 C4 C5 C6 . . . . -2.2(3) ?
    O3 C5 C6 C7 . . . . -179.98(17) ?
    C4 C5 C6 C7 . . . . 1.2(3) ?
    C3 C2 C7 C6 . . . . -1.5(2) ?
    C1 C2 C7 C6 . . . . 178.87(16) ?
    C3 C2 C7 C8 . . . . 178.87(15) ?
    C1 C2 C7 C8 . . . . -0.7(2) ?
    C5 C6 C7 C2 . . . . 0.7(3) ?
    C5 C6 C7 C8 . . . . -179.74(16) ?
    C2 C7 C8 C9 . . . . -33.2(2) ?
    C6 C7 C8 C9 . . . . 147.19(17) ?
    O1 N1 C9 C8 . . . . 146.52(15) ?
    C1 N1 C9 C8 . . . . -38.4(2) ?
    O1 N1 C9 C10 . . . . -89.34(17) ?
    C1 N1 C9 C10 . . . . 85.72(18) ?
    C7 C8 C9 N1 . . . . 51.46(19) ?
    C7 C8 C9 C10 . . . . -67.4(2) ?
    C11 O5 C10 O4 . . . . 3.0(3) ?
    C11 O5 C10 C9 . . . . -175.79(18) ?
    N1 C9 C10 O4 . . . . -0.3(3) ?
    C8 C9 C10 O4 . . . . 122.1(2) ?
    N1 C9 C10 O5 . . . . 178.51(15) ?
    C8 C9 C10 O5 . . . . -59.1(2) ?
    N1 C1 C12 C13 . . . . 56.9(2) ?
    C2 C1 C12 C13 . . . . -115.55(19) ?
    N1 C1 C12 C17 . . . . -128.06(19) ?
    C2 C1 C12 C17 . . . . 59.5(2) ?
    C17 C12 C13 C14 . . . . -0.6(3) ?
    C1 C12 C13 C14 . . . . 174.57(17) ?
    C12 C13 C14 C15 . . . . 0.0(3) ?
    C13 C14 C15 C16 . . . . 0.8(3) ?
    C14 C15 C16 C17 . . . . -1.0(3) ?
    C18 O6 C17 C16 . . . . -1.3(3) ?
    C18 O6 C17 C12 . . . . 178.88(18) ?
    C15 C16 C17 O6 . . . . -179.39(19) ?
    C15 C16 C17 C12 . . . . 0.4(3) ?
    C13 C12 C17 O6 . . . . -179.81(16) ?
    C1 C12 C17 O6 . . . . 5.1(3) ?
    C13 C12 C17 C16 . . . . 0.4(3) ?
    C1 C12 C17 C16 . . . . -174.66(17) ?
data_global
_journal_date_recd_electronic     2011-04-26
_journal_date_accepted     2011-05-02
_journal_name_full     'Acta Crystallographica, Section E'
_journal_year     2011
_journal_volume     67
_journal_issue      6
_journal_page_first     o1352
_journal_page_last     o1352
_journal_paper_category     QO
_journal_coeditor_code     HG5031
_publ_contact_author_name     'Glenn. E. M. Maguire'
_publ_contact_author_address
;
School of Chemistry, University of KwaZulu Natal, Durban, 4000
;
_publ_contact_author_email     'maguireg@ukzn.ac.za'
_publ_contact_author_fax     ?
_publ_contact_author_phone     '+27302601113'
_publ_section_title
;
6,7-Dimethoxy-3-methoxycarbonyl-1-(2-methoxyphenyl)-3,4-dihydroisoquinoline
2-oxide
;
loop_
    _publ_author_name
    _publ_author_footnote
    _publ_author_address
    'Naicker, Tricia' ?
;
School of Pharmacy and Pharmacology, University of KwaZulu Natal, Durban 4000
South Africa
;
    'Govender, Thavendran' .
;
School of Pharmacy and Pharmacology, University of KwaZulu Natal, Durban 4000
South Africa
;
    'Kruger, Hendrik G.' .
;
School of Chemistry, University of KwaZulu Natal, Durban 4000
South Africa
;
    'Maguire, Glenn E. M.' .
;
School of Chemistry, University of KwaZulu Natal, Durban 4000
South Africa
;
