# Supplementary material for: 6,7-Dimeth­oxy-3-meth­oxy­carbonyl-1-(2-meth­oxy­phen­yl)-3,4-dihydro­isoquinoline 2-oxide
Source: Acta Crystallogr Sect E Struct Rep Online. 2011 May 7;67(Pt 6):o1352. doi: 10.1107/S1600536811016539 (PMC3120572; doi:10.1107/S1600536811016539)
Supplement: Supplementary file 2 [file e-67-o1352-Isup2.hkl]

# 
# h,k,l, Fc-squared, Fo-squared, sigma(Fo-squared) and status flag 
# 
data_I
_shelx_title ' tricia11 in P2(1)/n' 
_shelx_refln_list_code          4 
_shelx_F_calc_maximum      146.32 
_exptl_crystal_F_000       784.00 
_reflns_d_resolution_high  0.7803 
 
loop_ 
 _symmetry_equiv_pos_as_xyz 
 'x, y, z' 
 '-x+1/2, y+1/2, -z+1/2' 
 '-x, -y, -z' 
 'x-1/2, -y-1/2, z-1/2' 
 
_cell_length_a     5.4765 
_cell_length_b    21.9984 
_cell_length_c    15.0007 
_cell_angle_alpha  90.000 
_cell_angle_beta   92.774 
_cell_angle_gamma  90.000 
 
_shelx_F_squared_multiplier     1.000 
 
loop_ 
 _refln_index_h 
 _refln_index_k 
 _refln_index_l 
 _refln_F_squared_calc 
 _refln_F_squared_meas 
 _refln_F_squared_sigma 
 _refln_observed_status 
   2   0   0     4127.94     4292.65     43.26 o 
   4   0   0      494.38      452.58      6.59 o 
   6   0   0       42.66       48.97      4.04 o 
   1   1   0     2624.10     2332.07     20.07 o 
   2   1   0       63.37       88.14      1.25 o 
   3   1   0      311.87      314.07      3.36 o 
   4   1   0      272.79      274.77      3.36 o 
   5   1   0      142.56      151.10      2.65 o 
   6   1   0        0.01       -0.03      2.55 o 
   7   1   0      104.96      131.23      7.63 o 
   1   2   0    13878.80    13858.81    141.97 o 
   2   2   0     1314.90     1221.25      9.26 o 
   3   2   0      186.27      151.48      1.98 o 
   4   2   0       10.96       19.99      1.11 o 
   5   2   0       20.08       11.24      1.15 o 
   6   2   0       16.66       25.44      4.33 o 
   1   3   0       51.91       23.29      0.53 o 
   2   3   0      933.87      654.47      5.33 o 
   3   3   0       44.46       42.91      1.19 o 
   4   3   0       26.06       25.14      1.16 o 
   5   3   0        9.13        7.84      1.08 o 
   6   3   0       16.03       22.78      3.24 o 
   0   4   0      282.67      215.73      3.53 o 
   1   4   0     2073.68     2066.45     14.28 o 
   2   4   0       48.54       35.83      1.33 o 
   3   4   0      838.05      829.67      7.02 o 
   4   4   0       21.35       19.19      0.91 o 
   5   4   0       60.02       52.26      1.37 o 
   6   4   0       30.90       32.95      4.04 o 
   1   5   0      950.29      949.91      7.07 o 
   2   5   0      423.10      304.62      2.80 o 
   3   5   0     1290.69     1369.58     10.94 o 
   4   5   0      162.35      170.02      2.12 o 
   5   5   0      419.15      423.45      4.76 o 
   6   5   0       61.92       73.75      4.07 o 
   0   6   0      177.14      278.99      3.30 o 
   1   6   0     1026.26      999.18      7.11 o 
   2   6   0      390.88      407.56      3.75 o 
   3   6   0      397.15      443.53      4.57 o 
   4   6   0      457.94      450.98      4.87 o 
   5   6   0      308.98      314.05      5.43 o 
   6   6   0       13.47        3.73      2.99 o 
   1   7   0     2988.67     2912.77     18.78 o 
   2   7   0      269.06      290.42      2.95 o 
   3   7   0      666.32      701.22      6.51 o 
   4   7   0     1432.06     1538.33     13.43 o 
   5   7   0       84.06       89.73      3.19 o 
   6   7   0       15.72       10.04      4.99 o 
   0   8   0      333.09      329.76      5.13 o 
   1   8   0      532.60      526.75      4.09 o 
   2   8   0      190.09      212.95      2.21 o 
   3   8   0      217.89      249.29      3.15 o 
   4   8   0       12.37       12.89      1.16 o 
   5   8   0       37.24       43.38      3.08 o 
   6   8   0        0.50       -3.42      3.49 o 
   1   9   0      806.16      974.40      7.10 o 
   2   9   0       18.11       10.60      0.74 o 
   3   9   0      253.29      248.42      3.05 o 
   4   9   0      271.57      255.70      3.95 o 
   5   9   0      117.56      107.67      4.27 o 
   6   9   0       85.60       91.73      5.17 o 
   0  10   0     1948.28     1815.91     19.16 o 
   1  10   0     1979.92     1958.23     13.23 o 
   2  10   0       28.37       41.98      1.08 o 
   3  10   0        2.51        5.52      0.84 o 
   4  10   0       30.01       42.32      2.84 o 
   5  10   0       71.58       73.80      3.85 o 
   6  10   0        0.79       -2.76      5.02 o 
   1  11   0      238.30      172.74      2.09 o 
   2  11   0       50.85       50.79      1.20 o 
   3  11   0        3.00        2.52      0.97 o 
   4  11   0        3.32        2.57      1.25 o 
   5  11   0      139.90      152.31      5.10 o 
   6  11   0      130.04      143.43     10.14 o 
   0  12   0      354.55      418.52      5.50 o 
   1  12   0     1292.41     1387.53     10.35 o 
   2  12   0     2693.11     2743.63     19.02 o 
   3  12   0      812.79      800.68      7.62 o 
   4  12   0      725.50      753.99      9.14 o 
   5  12   0        9.71        8.40      4.59 o 
   6  12   0        0.55       -0.44      3.95 o 
   1  13   0      575.47      554.75      4.92 o 
   2  13   0       29.64       29.03      1.59 o 
   3  13   0        0.48       -0.97      1.03 o 
   4  13   0        9.16        5.56      3.77 o 
   5  13   0        4.91        3.45      3.40 o 
   6  13   0      113.76      129.30     23.50 o 
   0  14   0        0.59        1.22      0.92 o 
   1  14   0      403.94      377.79      3.83 o 
   2  14   0      565.91      598.80      5.53 o 
   3  14   0     2334.86     2646.95     22.73 o 
   4  14   0        2.70        2.34      1.89 o 
   5  14   0        5.69        7.96      4.97 o 
   6  14   0        1.70        0.91      4.39 o 
   1  15   0        4.98        1.21      0.76 o 
   2  15   0        0.79       -0.65      0.99 o 
   3  15   0      172.25      167.77      3.01 o 
   4  15   0      108.58      108.27      4.41 o 
   5  15   0       47.29       60.10      4.80 o 
   0  16   0        0.72        0.47      1.12 o 
   1  16   0      380.41      390.18      4.19 o 
   2  16   0      943.58      984.49      9.43 o 
   3  16   0      121.27      139.45      2.77 o 
   4  16   0       35.15       28.38      3.47 o 
   5  16   0        3.32        3.67      8.10 o 
   1  17   0      154.54      140.52      2.67 o 
   2  17   0      857.52      945.83      9.60 o 
   3  17   0      560.44      579.99      7.14 o 
   4  17   0      246.52      288.09     10.04 o 
   5  17   0       25.85       21.10      5.23 o 
   0  18   0      120.83      132.47      8.07 o 
   1  18   0      313.49      314.79      4.67 o 
   2  18   0      245.90      254.09      4.01 o 
   3  18   0      754.31      797.15     10.58 o 
   4  18   0       44.89       44.61      6.00 o 
   5  18   0       51.70       44.06      5.33 o 
   1  19   0       24.98       18.27      1.69 o 
   2  19   0      503.04      481.49      6.91 o 
   3  19   0       10.97       15.01      2.74 o 
   4  19   0        2.55       -0.37      5.39 o 
   5  19   0        1.79        4.98      4.88 o 
   0  20   0        0.16        2.78      1.94 o 
   1  20   0       68.39       50.14      2.22 o 
   2  20   0        7.00        4.83      1.74 o 
   3  20   0       23.53        9.54      7.38 o 
   4  20   0        0.57        1.90      4.01 o 
   1  21   0      173.51      183.77      4.34 o 
   2  21   0      206.44      205.00      5.12 o 
   3  21   0        4.68        4.12      3.24 o 
   4  21   0       21.38       20.04      4.95 o 
   0  22   0      580.02      554.06     11.49 o 
   1  22   0       44.56       33.65      3.43 o 
   2  22   0        3.95        5.83      2.63 o 
   3  22   0       13.29       13.55      9.61 o 
   4  22   0        0.39       -0.30      6.48 o 
   1  23   0       93.99       92.07      4.75 o 
   2  23   0       10.36       11.92      3.19 o 
   3  23   0       53.62       45.27      4.73 o 
   4  23   0       24.11       40.12      6.10 o 
   0  24   0       18.80        6.92      4.15 o 
   1  24   0      314.93      346.78      8.69 o 
   2  24   0       33.26       38.60      3.86 o 
   3  24   0        2.39       -3.23      3.95 o 
   1  25   0       10.53        5.16      3.66 o 
   2  25   0      148.03      169.75     14.42 o 
   3  25   0       30.54       31.58      5.87 o 
   0  26   0      198.87      179.26     10.15 o 
   1  26   0      168.22      176.68      6.37 o 
   2  26   0        0.71        2.71      4.43 o 
   1  27   0       79.16       78.66      6.04 o 
   2  27   0        0.05        0.47      5.24 o 
   0  28   0        2.31        4.02     12.00 o 
  -7   0   1        7.12        7.59      7.54 o 
  -5   0   1      349.90      357.70      6.59 o 
  -3   0   1      372.94      342.54      5.21 o 
  -1   0   1     8452.21     8217.73     99.15 o 
   1   0   1    20824.92    16291.76    272.43 o 
   3   0   1       11.10        2.92      0.96 o 
   5   0   1       43.98       47.27      2.39 o 
  -7   1   1       59.38       44.54      6.46 o 
  -6   1   1      845.38      876.91     12.24 o 
  -5   1   1      174.21      187.53      3.93 o 
  -4   1   1        0.47        6.32      1.96 o 
  -3   1   1     1635.91     1585.17     12.52 o 
  -2   1   1       20.66       15.08      0.71 o 
  -1   1   1      102.91       82.30      4.41 o 
   1   1   1     6276.70     5860.10    255.45 o 
   2   1   1     1201.79     1077.02      8.72 o 
   3   1   1      110.44      102.19      1.54 o 
   4   1   1      206.68      158.57      3.05 o 
   5   1   1       62.67       49.27      1.62 o 
   6   1   1      367.58      420.01      8.37 o 
  -6   2   1       44.86       39.28      3.45 o 
  -5   2   1       54.81       67.51      2.07 o 
  -4   2   1      550.53      580.59      5.78 o 
  -3   2   1       50.76       47.86      1.21 o 
  -2   2   1        5.34        4.79      0.56 o 
  -1   2   1      883.24      759.70      8.68 o 
   0   2   1     6284.45      791.55   3040.95 o 
   1   2   1     1314.04     1492.35     11.10 o 
   2   2   1       22.61        4.62      0.40 o 
   3   2   1       37.43       46.87      1.13 o 
   4   2   1      169.55      167.05      2.28 o 
   5   2   1       81.30       77.28      1.79 o 
   6   2   1      139.56      201.38      5.69 o 
  -6   3   1      171.03      175.89      5.15 o 
  -5   3   1      276.43      262.99      3.90 o 
  -4   3   1      119.26      133.06      3.93 o 
  -3   3   1       82.22       88.12      1.53 o 
  -2   3   1        4.63        6.89      0.60 o 
  -1   3   1     1454.07     1233.59      8.89 o 
   1   3   1      437.73      482.72      3.67 o 
   2   3   1        6.91        5.53      0.88 o 
   3   3   1      229.54      198.80      2.12 o 
   4   3   1       17.72       22.44      1.06 o 
   5   3   1       10.04       15.76      0.70 o 
   6   3   1       74.34       69.83      4.10 o 
  -6   4   1        6.38        3.07      2.22 o 
  -5   4   1       12.70       16.99      1.45 o 
  -4   4   1      114.18      101.12      2.44 o 
  -3   4   1       67.95       71.80      1.38 o 
  -2   4   1     1492.28     1719.34     12.44 o 
  -1   4   1    18119.63    19366.21    144.39 o 
   0   4   1     7528.26     7355.67     62.78 o 
   1   4   1      455.55      398.11      3.07 o 
   2   4   1     1120.20      879.15      7.02 o 
   3   4   1      553.57      571.47      4.81 o 
   4   4   1        6.81       11.24      1.29 o 
   5   4   1       52.15       49.02      2.20 o 
   6   4   1      139.47      189.00      5.42 o 
  -6   5   1        1.10        3.87      3.01 o 
  -5   5   1      123.97      138.23      2.58 o 
  -4   5   1      818.69      860.02      7.83 o 
  -3   5   1     1253.64     1356.79     11.05 o 
  -2   5   1     2174.85     2332.10     16.92 o 
  -1   5   1    11646.12    11359.23     76.34 o 
   0   5   1    15767.68    17140.93    119.14 o 
   1   5   1      378.32      388.77      3.14 o 
   2   5   1      131.38      139.59      1.87 o 
   3   5   1       96.31       96.96      4.38 o 
   4   5   1     1142.73     1193.21     10.89 o 
   5   5   1      108.69       93.19      2.66 o 
   6   5   1       17.73       25.36      3.61 o 
  -6   6   1        0.01       -0.43      6.90 o 
  -5   6   1      124.41      113.17      2.79 o 
  -4   6   1      127.42      105.73      2.14 o 
  -3   6   1      273.71      295.94      3.36 o 
  -2   6   1      118.05      170.26      1.94 o 
  -1   6   1     3083.25     3133.65     20.98 o 
   0   6   1      896.23     1007.03      7.22 o 
   1   6   1     1023.24      975.89      6.87 o 
   2   6   1        0.34        1.45      1.25 o 
   3   6   1      770.37      783.13      6.71 o 
   4   6   1      150.55      129.57      2.73 o 
   5   6   1       21.33       21.35      2.18 o 
   6   6   1       20.87       20.66      3.25 o 
  -6   7   1        7.30       13.87      5.63 o 
  -5   7   1        7.96        7.53      1.37 o 
  -4   7   1      787.52      811.10      8.23 o 
  -3   7   1       86.55       85.62      1.76 o 
  -2   7   1     1843.79     1712.82     12.15 o 
  -1   7   1     6007.08     6294.84     39.58 o 
   0   7   1     1764.16     1801.37     12.30 o 
   1   7   1     4779.70     4468.01     27.89 o 
   2   7   1     3164.01     3304.07     23.68 o 
   3   7   1       81.41       98.25      1.72 o 
   4   7   1       11.93        9.80      3.03 o 
   5   7   1        6.15        2.25      2.16 o 
   6   7   1        9.15        9.80      2.87 o 
  -6   8   1        0.34       -1.53      3.25 o 
  -5   8   1       14.39       15.08      2.31 o 
  -4   8   1      450.76      460.85      5.30 o 
  -3   8   1      396.27      425.32      4.40 o 
  -2   8   1       78.43       85.43      1.26 o 
  -1   8   1        0.01        1.28      1.25 o 
   0   8   1     1291.15     1259.34      8.76 o 
   1   8   1     1572.24     1749.58     11.77 o 
   2   8   1     1060.85      947.00      7.42 o 
   3   8   1      101.94       88.22      1.70 o 
   4   8   1        0.04        2.72      2.36 o 
   5   8   1      165.12      165.38      4.91 o 
   6   8   1        3.87        0.94      3.37 o 
  -6   9   1       17.27       17.88      3.71 o 
  -5   9   1        1.84        3.16      1.98 o 
  -4   9   1       66.33       54.63      1.96 o 
  -3   9   1       17.14        8.17      1.35 o 
  -2   9   1      312.86      309.03      2.91 o 
  -1   9   1      115.29      143.82      1.63 o 
   0   9   1      538.75      601.66      4.69 o 
   1   9   1      123.35       90.74      1.30 o 
   2   9   1       91.43       99.75      1.57 o 
   3   9   1      277.22      330.30      4.24 o 
   4   9   1       36.01       32.11      5.87 o 
   5   9   1        7.91       10.14      2.79 o 
   6   9   1       15.03       23.54      5.10 o 
  -6  10   1        4.61        6.03      3.77 o 
  -5  10   1       26.90       18.06      2.42 o 
  -4  10   1        1.46        1.73      1.09 o 
  -3  10   1        4.48        1.23      1.99 o 
  -2  10   1      136.41      102.35      1.63 o 
  -1  10   1       32.14       19.63      0.81 o 
   0  10   1     2447.30     2716.21     17.98 o 
   1  10   1       62.08       32.51      0.85 o 
   2  10   1      245.98      200.78      2.22 o 
   3  10   1      113.99      100.52      2.63 o 
   4  10   1      142.99      132.56      3.65 o 
   5  10   1       74.55       85.82      3.84 o 
   6  10   1       10.78        0.90      4.16 o 
  -6  11   1        3.65        0.67      3.71 o 
  -5  11   1       73.50       78.40      3.55 o 
  -4  11   1        6.02        9.00      1.52 o 
  -3  11   1        4.17        7.50      0.99 o 
  -2  11   1     3101.10     3240.26     21.59 o 
  -1  11   1      247.86      214.58      2.55 o 
   0  11   1     1110.10     1031.09      8.07 o 
   1  11   1       54.99       56.89      1.13 o 
   2  11   1     1413.97     1392.19     10.16 o 
   3  11   1       13.36       11.80      1.27 o 
   4  11   1       86.32       89.77      1.95 o 
   5  11   1       41.66       36.55      3.26 o 
   6  11   1        0.00        3.34      3.60 o 
  -6  12   1       26.77       14.37      4.36 o 
  -5  12   1       73.05       74.44      4.99 o 
  -4  12   1      116.18      105.93      2.79 o 
  -3  12   1      451.80      443.85      4.80 o 
  -2  12   1      404.94      430.70      4.07 o 
  -1  12   1        8.12       18.75      0.94 o 
   0  12   1     1739.92     1973.75     14.09 o 
   1  12   1        4.93        2.56      0.75 o 
   2  12   1      173.88      182.08      2.32 o 
   3  12   1      341.99      353.10      4.02 o 
   4  12   1       96.97       83.67      2.66 o 
   5  12   1       14.87       16.78      2.73 o 
   6  12   1       29.47       26.34      4.75 o 
  -6  13   1       35.94       45.66      8.98 o 
  -5  13   1      345.63      374.76     13.39 o 
  -4  13   1       56.31       60.12      2.37 o 
  -3  13   1      101.50      108.74      5.15 o 
  -2  13   1      233.93      233.97      3.11 o 
  -1  13   1      198.30      224.21      2.55 o 
   0  13   1       65.38       85.15      1.59 o 
   1  13   1      291.99      300.91      3.26 o 
   2  13   1        4.78        1.55      0.82 o 
   3  13   1       25.76       34.61      1.44 o 
   4  13   1        0.81        3.13      1.24 o 
   5  13   1       14.29        9.13      2.95 o 
   6  13   1        9.47       10.44      4.73 o 
  -6  14   1        0.28        2.45      4.27 o 
  -5  14   1       39.55       36.23      3.48 o 
  -4  14   1        1.63        0.46      2.20 o 
  -3  14   1      196.53      193.98      3.07 o 
  -2  14   1     2120.75     2209.03     16.36 o 
  -1  14   1       59.77       70.75      1.54 o 
   0  14   1       12.28       18.75      0.91 o 
   1  14   1       60.27       57.60      1.49 o 
   2  14   1        1.23        2.40      0.85 o 
   3  14   1      241.45      255.74      3.37 o 
   4  14   1      365.68      386.57      5.40 o 
   5  14   1        0.08        1.94      3.08 o 
   6  14   1       18.91       15.60      5.28 o 
  -5  15   1        1.53       -2.36      4.26 o 
  -4  15   1       20.20       22.20      4.25 o 
  -3  15   1     1794.07     1821.62     15.72 o 
  -2  15   1      550.04      570.57      6.19 o 
  -1  15   1      113.93      110.94      3.48 o 
   0  15   1      411.70      396.09      3.84 o 
   1  15   1        0.02        1.59      0.82 o 
   2  15   1        2.49        2.90      0.76 o 
   3  15   1      879.02      965.60      8.96 o 
   4  15   1       49.96       54.57      4.12 o 
   5  15   1       65.23       72.14      4.78 o 
  -5  16   1       24.94       39.12      5.33 o 
  -4  16   1       72.78       82.22      4.41 o 
  -3  16   1     1157.55     1179.48     11.41 o 
  -2  16   1       41.54       41.53      1.73 o 
  -1  16   1       78.01       90.60      1.86 o 
   0  16   1        7.69       10.20      1.73 o 
   1  16   1      355.12      359.42      3.96 o 
   2  16   1      172.12      165.51      5.47 o 
   3  16   1      959.17     1026.45      9.70 o 
   4  16   1      177.75      164.54      4.96 o 
   5  16   1       19.08       20.14      7.70 o 
  -5  17   1        3.07        1.88      4.37 o 
  -4  17   1      224.09      216.15      6.35 o 
  -3  17   1       77.21       70.31      1.94 o 
  -2  17   1      190.21      185.96      3.27 o 
  -1  17   1       60.11       58.33      3.03 o 
   0  17   1      147.54      164.10      2.53 o 
   1  17   1      388.98      392.01      4.66 o 
   2  17   1        0.01       -0.21      1.30 o 
   3  17   1      205.66      213.03      3.63 o 
   4  17   1      441.09      486.74      9.11 o 
   5  17   1        7.00        8.50      4.35 o 
  -5  18   1       13.13        9.80      6.85 o 
  -4  18   1       25.36       34.15      3.95 o 
  -3  18   1      341.96      362.77      5.79 o 
  -2  18   1       10.17       11.07      1.53 o 
  -1  18   1      238.74      237.66      3.69 o 
   0  18   1       87.25       85.02      3.24 o 
   1  18   1        0.71        0.58      1.11 o 
   2  18   1        0.30       -1.36      1.49 o 
   3  18   1        4.38        1.35      1.98 o 
   4  18   1      222.51      217.40      6.19 o 
   5  18   1       79.04       71.66      5.54 o 
  -5  19   1       45.04       41.82      7.28 o 
  -4  19   1      178.15      187.92     15.91 o 
  -3  19   1      211.65      227.02     10.31 o 
  -2  19   1      397.39      428.73      5.97 o 
  -1  19   1       35.11       38.50      1.83 o 
   0  19   1      625.85      623.21      7.45 o 
   1  19   1       31.36       34.50      1.69 o 
   2  19   1        5.69        8.67      1.77 o 
   3  19   1        4.22        5.79      2.63 o 
   4  19   1      126.90      130.03     10.38 o 
   5  19   1        0.84        3.83      4.60 o 
  -4  20   1        3.37        4.83      3.74 o 
  -3  20   1       69.81       85.57      7.94 o 
  -2  20   1      657.86      754.58      9.54 o 
  -1  20   1       50.90       45.88      2.03 o 
   0  20   1        0.37        3.63      1.32 o 
   1  20   1       65.78       49.69      1.99 o 
   2  20   1       62.36       71.29      3.12 o 
   3  20   1      243.93      237.18      6.92 o 
   4  20   1        6.62        7.53      3.93 o 
  -4  21   1       24.59       30.82      5.97 o 
  -3  21   1        6.77       20.67      7.41 o 
  -2  21   1        0.00        0.56      1.86 o 
  -1  21   1       89.35       75.07      3.02 o 
   0  21   1      120.05      104.66      2.88 o 
   1  21   1        3.83        2.12      2.10 o 
   2  21   1      118.21      113.48      6.67 o 
   3  21   1        8.40       12.28      4.04 o 
   4  21   1        3.06       -1.07      4.20 o 
  -4  22   1        2.69        5.76      5.42 o 
  -3  22   1       48.45       53.05      4.46 o 
  -2  22   1       69.50       62.04      4.38 o 
  -1  22   1        4.60       -2.38      2.39 o 
   0  22   1      166.16      167.64      4.45 o 
   1  22   1      533.44      503.68      8.96 o 
   2  22   1      241.98      235.34      6.15 o 
   3  22   1       62.16       71.83      4.67 o 
   4  22   1        5.45        6.71      5.47 o 
  -4  23   1       27.30       16.72      5.05 o 
  -3  23   1        9.53       14.38      4.13 o 
  -2  23   1        1.03        4.41      3.04 o 
  -1  23   1       46.70       34.27      2.92 o 
   0  23   1        1.10        4.51      2.00 o 
   1  23   1      390.06      429.73      9.22 o 
   2  23   1      342.93      354.53      9.31 o 
   3  23   1       31.55       31.23      4.31 o 
   4  23   1        1.29       -3.53      5.22 o 
  -3  24   1       22.20       25.99      6.77 o 
  -2  24   1       14.85        4.51      3.66 o 
  -1  24   1       12.51       10.88      3.16 o 
   0  24   1        1.66        1.71      2.63 o 
   1  24   1       67.83       72.16      5.71 o 
   2  24   1      108.59      118.66     11.23 o 
   3  24   1        4.09        5.31      3.90 o 
  -3  25   1        1.89        2.80      4.83 o 
  -2  25   1       52.06       64.27      5.37 o 
  -1  25   1       12.38       12.69      3.62 o 
   0  25   1        5.16        9.09      3.15 o 
   1  25   1      105.70      117.68      8.02 o 
   2  25   1       45.56       51.84      5.53 o 
   3  25   1       80.90       79.24      6.36 o 
  -2  26   1        1.45        7.36      4.26 o 
  -1  26   1       39.06       44.29      4.37 o 
   0  26   1        0.02       -1.40      5.07 o 
   1  26   1       74.07       71.90      5.11 o 
   2  26   1        3.84        3.02      7.38 o 
  -2  27   1       13.21       13.11      5.97 o 
  -1  27   1        6.11        3.86      4.04 o 
   0  27   1       21.96       26.07      4.73 o 
   1  27   1        1.39        0.14      4.26 o 
   0  28   1      187.90      193.06     12.38 o 
  -6   0   2      397.19      484.79     11.37 o 
  -4   0   2      270.61      259.61      4.94 o 
  -2   0   2      855.95      765.66      9.38 o 
   0   0   2     6667.97     6246.97     71.75 o 
   2   0   2     4332.93     4100.62     36.66 o 
   4   0   2       76.34       76.96      2.39 o 
   6   0   2       24.85       16.83      4.78 o 
  -7   1   2        0.08        4.22      6.47 o 
  -6   1   2      104.63       96.02      3.74 o 
  -5   1   2     1402.21     1539.25     15.14 o 
  -4   1   2      201.52      204.68      2.91 o 
  -3   1   2      142.80      143.43      2.12 o 
  -2   1   2      293.02      341.63      6.11 o 
  -1   1   2      460.16      421.08      3.61 o 
   0   1   2       42.31       31.30     18.06 o 
   1   1   2      144.49       82.46      0.88 o 
   2   1   2     2107.32     2257.62     15.95 o 
   3   1   2       53.70       44.34      1.62 o 
   4   1   2      124.16      102.86      1.67 o 
   5   1   2        5.30        3.65      0.97 o 
   6   1   2       26.91       14.99      2.81 o 
  -6   2   2        0.79        5.26      2.74 o 
  -5   2   2      105.58      101.34      2.63 o 
  -4   2   2        0.80        1.44      1.07 o 
  -3   2   2        1.73        7.46      1.54 o 
  -2   2   2      183.24      177.50      2.01 o 
  -1   2   2    13154.63    12767.21     88.77 o 
   0   2   2      438.06      291.06    186.14 o 
   1   2   2       11.96       11.23      0.90 o 
   2   2   2     1408.59     1428.92     11.18 o 
   3   2   2      609.33      608.11      5.13 o 
   4   2   2      138.48      139.57      1.91 o 
   5   2   2       12.38       18.93      1.37 o 
   6   2   2        5.78        5.11      2.71 o 
  -6   3   2        0.93       -2.49      2.49 o 
  -5   3   2       22.20       20.24      1.65 o 
  -4   3   2        4.56        2.36      1.01 o 
  -3   3   2      369.47      401.36      3.98 o 
  -2   3   2       93.52      161.79      2.02 o 
  -1   3   2      671.28      651.37      5.30 o 
   0   3   2     7921.34     7920.76     51.12 o 
   1   3   2      114.48      107.67      1.14 o 
   2   3   2       12.44        1.99      0.61 o 
   3   3   2     1074.26     1082.18      9.27 o 
   4   3   2       58.95       43.44      1.60 o 
   5   3   2        0.17        2.34      1.50 o 
   6   3   2        2.28        4.03      2.73 o 
  -6   4   2      259.58      286.86      6.44 o 
  -5   4   2      472.62      519.29      6.14 o 
  -4   4   2      437.50      405.78      4.51 o 
  -3   4   2        3.71        0.33      0.76 o 
  -2   4   2      436.16      482.57      5.93 o 
  -1   4   2       73.54       34.76      0.77 o 
   0   4   2     1886.54     1951.17     12.91 o 
   1   4   2      534.42      519.46      3.87 o 
   2   4   2       11.09        5.66      0.64 o 
   3   4   2     1571.42     1510.95     12.39 o 
   4   4   2       92.54       90.65      2.09 o 
   5   4   2      145.71      156.60      3.27 o 
   6   4   2        2.98       -0.45      2.81 o 
  -6   5   2       14.16       12.47      3.05 o 
  -5   5   2       10.46       13.31      1.50 o 
  -4   5   2        9.14       11.79      1.12 o 
  -3   5   2     1177.43     1370.06     10.79 o 
  -2   5   2     2311.49     2154.80     15.30 o 
  -1   5   2       45.75       25.68      1.17 o 
   0   5   2     1428.38     1141.43      8.66 o 
   1   5   2     4211.79     3931.80     23.70 o 
   2   5   2      405.45      362.84      3.46 o 
   3   5   2       89.54       93.21      1.73 o 
   4   5   2       72.56       80.95      1.87 o 
   5   5   2       55.99       61.79      2.33 o 
   6   5   2        3.43        0.02      2.91 o 
  -6   6   2       22.55       36.71      3.39 o 
  -5   6   2      209.97      213.06      3.36 o 
  -4   6   2      192.97      175.94      2.71 o 
  -3   6   2       25.59       23.61      1.33 o 
  -2   6   2      809.58      948.28      7.67 o 
  -1   6   2     1051.51      956.93      7.52 o 
   0   6   2      137.65       77.31      1.12 o 
   1   6   2     1466.43     1270.11      8.53 o 
   2   6   2      301.31      278.30      2.52 o 
   3   6   2      165.53      182.89      2.84 o 
   4   6   2      336.79      417.71      4.60 o 
   5   6   2      162.93      178.48      5.79 o 
   6   6   2       42.61       43.60      3.80 o 
  -6   7   2       19.57       16.67      4.16 o 
  -5   7   2       11.03       10.56      1.67 o 
  -4   7   2      107.97       98.06      2.16 o 
  -3   7   2        2.20       -0.24      0.72 o 
  -2   7   2       28.58       39.31      1.54 o 
  -1   7   2     1898.01     1873.19     17.64 o 
   0   7   2      175.15      125.55      1.62 o 
   1   7   2       34.06       19.41      0.80 o 
   2   7   2      380.36      372.02      5.40 o 
   3   7   2       57.27       65.47      1.76 o 
   4   7   2        1.33        3.21      1.51 o 
   5   7   2       15.72       16.31      2.05 o 
   6   7   2        0.03       -0.77      3.13 o 
  -6   8   2        0.17        1.23      3.92 o 
  -5   8   2       10.54        5.00      1.52 o 
  -4   8   2      251.52      270.06      3.97 o 
  -3   8   2      178.03      194.82      2.63 o 
  -2   8   2      276.19      199.56      2.74 o 
  -1   8   2     1899.77     1923.80     13.39 o 
   0   8   2      246.02      230.06      2.22 o 
   1   8   2      694.22      851.65      5.77 o 
   2   8   2      714.59      710.73      9.31 o 
   3   8   2      129.54      143.61      2.60 o 
   4   8   2       34.95       39.30      2.14 o 
   5   8   2       12.31       11.87      2.47 o 
   6   8   2       20.31       16.51      5.79 o 
  -6   9   2      128.13      132.17      6.44 o 
  -5   9   2       47.85       46.74      2.97 o 
  -4   9   2      208.60      245.10      3.74 o 
  -3   9   2       16.24       16.93      1.17 o 
  -2   9   2     1678.80     1559.15     11.01 o 
  -1   9   2     1073.45     1104.67      7.86 o 
   0   9   2     1236.31     1302.87      9.20 o 
   1   9   2        0.87        6.05      0.62 o 
   2   9   2        7.58       28.02      1.04 o 
   3   9   2       50.08       49.23      1.54 o 
   4   9   2      223.40      221.10      5.60 o 
   5   9   2        2.05        6.24      3.43 o 
   6   9   2        8.19        6.14      3.38 o 
  -6  10   2        2.91        0.39      4.16 o 
  -5  10   2      104.96      116.32      5.07 o 
  -4  10   2      101.82       88.75      4.46 o 
  -3  10   2       65.64       60.99      1.59 o 
  -2  10   2      733.48      778.13      6.07 o 
  -1  10   2      343.52      266.00      2.66 o 
   0  10   2        0.80        8.09      1.09 o 
   1  10   2     1452.14     1690.45     11.26 o 
   2  10   2       17.46       15.85      0.76 o 
   3  10   2      346.12      329.81      3.73 o 
   4  10   2        4.78        5.08      1.68 o 
   5  10   2       46.66       46.22      3.35 o 
   6  10   2        5.75        5.61      4.97 o 
  -6  11   2      117.47      103.57      6.90 o 
  -5  11   2        2.40        1.13      3.04 o 
  -4  11   2      487.66      438.39      6.30 o 
  -3  11   2      789.79      818.39      7.26 o 
  -2  11   2     1409.89     1619.50     11.66 o 
  -1  11   2     2534.58     2594.68     17.56 o 
   0  11   2     1509.29     1545.75     11.34 o 
   1  11   2       27.68       15.49      0.86 o 
   2  11   2       15.71       19.10      0.93 o 
   3  11   2      100.78      101.18      1.81 o 
   4  11   2      158.87      139.16      3.58 o 
   5  11   2        0.05        1.30      2.45 o 
   6  11   2       13.51       13.21      4.97 o 
  -6  12   2       34.06       46.84      9.27 o 
  -5  12   2       19.55       16.03      3.16 o 
  -4  12   2       48.98       62.33      2.14 o 
  -3  12   2        9.26        5.92      1.04 o 
  -2  12   2      332.63      274.75      2.97 o 
  -1  12   2       84.71       54.26      1.43 o 
   0  12   2       29.13       18.95      0.88 o 
   1  12   2     1935.09     1986.99     14.32 o 
   2  12   2      354.04      365.44      3.46 o 
   3  12   2       43.80       49.39      1.43 o 
   4  12   2       39.59       36.05      2.48 o 
   5  12   2        0.01        1.08      2.39 o 
   6  12   2       10.76       13.72      4.33 o 
  -6  13   2       53.94       45.98      6.57 o 
  -5  13   2       17.73        9.24      3.06 o 
  -4  13   2       26.59       32.29      2.02 o 
  -3  13   2       95.11       79.14      4.51 o 
  -2  13   2      194.53      211.13      3.77 o 
  -1  13   2       85.10       77.35      2.47 o 
   0  13   2        9.16       10.09      0.96 o 
   1  13   2      102.77      109.38      2.34 o 
   2  13   2        6.66        8.09      0.66 o 
   3  13   2      799.20      813.94      9.44 o 
   4  13   2      355.25      384.41      6.16 o 
   5  13   2       97.00       97.44      4.41 o 
   6  13   2       41.24       26.32      6.22 o 
  -6  14   2        1.19        5.27      6.61 o 
  -5  14   2      128.92      145.10      6.66 o 
  -4  14   2       26.14       25.24      2.23 o 
  -3  14   2      125.67      119.57      2.08 o 
  -2  14   2      400.83      406.85      4.29 o 
  -1  14   2       18.14       17.23      1.59 o 
   0  14   2       10.66       11.16      1.51 o 
   1  14   2      380.67      379.02      3.67 o 
   2  14   2       36.09       30.66      1.36 o 
   3  14   2      111.15      103.08      2.06 o 
   4  14   2      627.06      664.64      8.40 o 
   5  14   2       80.36       66.62      4.49 o 
   6  14   2       90.02      116.92      8.41 o 
  -5  15   2       30.58       11.25      4.38 o 
  -4  15   2       31.65       19.78      2.73 o 
  -3  15   2     1150.39     1293.69     11.24 o 
  -2  15   2      824.29      844.47      9.84 o 
  -1  15   2        0.17        1.39      1.38 o 
   0  15   2       35.49       35.70      1.83 o 
   1  15   2       53.11       46.49      1.33 o 
   2  15   2       35.25       39.62      1.54 o 
   3  15   2      202.21      207.78      4.25 o 
   4  15   2      452.80      452.22      7.19 o 
   5  15   2       71.12       97.42      4.86 o 
  -5  16   2       11.23        7.43      4.24 o 
  -4  16   2      125.53      161.10      5.22 o 
  -3  16   2      423.93      416.23      4.70 o 
  -2  16   2     2058.65     2181.95     18.77 o 
  -1  16   2        1.09        0.44      0.89 o 
   0  16   2      182.77      168.83      2.38 o 
   1  16   2       22.78       20.60      0.93 o 
   2  16   2       23.54       21.30      1.40 o 
   3  16   2      193.50      194.03      3.05 o 
   4  16   2      212.61      218.26      5.13 o 
   5  16   2       22.27       32.16      6.59 o 
  -5  17   2       34.63       36.89      5.00 o 
  -4  17   2       45.19       31.32      3.82 o 
  -3  17   2      497.90      580.97      6.54 o 
  -2  17   2     2206.96     2268.14     21.20 o 
  -1  17   2      123.27      104.63      3.13 o 
   0  17   2      410.14      435.45      4.56 o 
   1  17   2       61.37       46.43      1.99 o 
   2  17   2       13.35       10.07      2.20 o 
   3  17   2        4.78        4.95      1.67 o 
   4  17   2       63.53       51.86      3.30 o 
   5  17   2       66.11       77.71      9.61 o 
  -5  18   2       15.97       15.86      4.96 o 
  -4  18   2        0.89       -0.38      3.53 o 
  -3  18   2       10.27        6.36      1.64 o 
  -2  18   2       20.47       14.52      1.68 o 
  -1  18   2       90.52       84.96      2.32 o 
   0  18   2       86.57       99.77      2.08 o 
   1  18   2      237.55      246.22      4.01 o 
   2  18   2        0.22       -0.09      1.24 o 
   3  18   2      225.69      228.63      5.44 o 
   4  18   2        0.84        3.15      3.98 o 
   5  18   2      147.59      169.24      7.92 o 
  -5  19   2        8.46       14.10      4.83 o 
  -4  19   2      174.89      174.42      6.93 o 
  -3  19   2       63.32       56.85      3.15 o 
  -2  19   2      138.05      150.14      3.45 o 
  -1  19   2      254.28      241.54      4.09 o 
   0  19   2       19.38       22.23      2.36 o 
   1  19   2       25.61       28.59      2.12 o 
   2  19   2        1.28        1.04      1.40 o 
   3  19   2        0.07       -0.63      2.49 o 
   4  19   2        0.14       -1.37      5.34 o 
   5  19   2        0.97        5.34      5.68 o 
  -4  20   2       80.94       80.87      5.21 o 
  -3  20   2       55.71       68.25      3.83 o 
  -2  20   2       56.47       53.67      2.65 o 
  -1  20   2       51.51       44.56      1.99 o 
   0  20   2      430.70      380.64      5.18 o 
   1  20   2      498.34      494.18      7.33 o 
   2  20   2       20.13       19.11      2.03 o 
   3  20   2       17.69       16.40      3.30 o 
   4  20   2       15.79       12.16      4.48 o 
  -4  21   2       34.18       23.77      6.11 o 
  -3  21   2       20.94       10.04      3.12 o 
  -2  21   2        0.70       -1.97      1.97 o 
  -1  21   2      101.01       79.66      2.85 o 
   0  21   2      729.39      765.36      9.50 o 
   1  21   2       12.60       14.52      2.45 o 
   2  21   2        2.37       -1.49      3.35 o 
   3  21   2        2.32        1.32      3.19 o 
   4  21   2       33.91       38.93      5.68 o 
  -4  22   2       49.46       55.51     13.62 o 
  -3  22   2        0.67       -0.63      3.28 o 
  -2  22   2        2.01       -0.24      3.98 o 
  -1  22   2       16.32       14.86      2.01 o 
   0  22   2      371.05      350.44      6.57 o 
   1  22   2       94.08       92.84      4.97 o 
   2  22   2      194.52      187.03      5.62 o 
   3  22   2        7.19       -0.18      3.15 o 
   4  22   2       16.09       24.05      5.44 o 
  -4  23   2      142.93      127.31     15.27 o 
  -3  23   2       54.18       58.13      5.03 o 
  -2  23   2      268.59      288.39      7.42 o 
  -1  23   2      235.95      271.64      6.28 o 
   0  23   2        1.34        1.07      3.19 o 
   1  23   2      140.75      151.11      4.91 o 
   2  23   2      381.77      386.50     15.36 o 
   3  23   2       29.01       23.15      4.13 o 
  -3  24   2        3.35        0.93      4.07 o 
  -2  24   2        4.53        6.12      3.06 o 
  -1  24   2       10.27        5.35      2.61 o 
   0  24   2       82.40       80.80      4.16 o 
   1  24   2        3.78        1.48      2.65 o 
   2  24   2        4.10        2.96      3.53 o 
   3  24   2      101.52      103.13      6.23 o 
  -3  25   2       54.96       53.32      5.81 o 
  -2  25   2       96.84      101.95      8.02 o 
  -1  25   2       33.98       39.86      9.93 o 
   0  25   2       14.71       18.13      7.54 o 
   1  25   2        7.37        8.92      3.51 o 
   2  25   2       29.80       21.27      4.62 o 
   3  25   2        0.07       -0.15     10.06 o 
  -2  26   2       16.82       23.39      5.19 o 
  -1  26   2       21.57       18.77      3.85 o 
   0  26   2       15.90       14.90      3.12 o 
   1  26   2       48.86       55.11      6.16 o 
   2  26   2       62.58       59.65     14.53 o 
  -1  27   2        9.98        9.84      4.16 o 
   0  27   2        7.18        1.09      3.79 o 
   1  27   2       68.05       70.30      5.56 o 
   0  28   2        5.23        7.64      8.42 o 
  -5   0   3       82.34       80.57      3.45 o 
  -3   0   3      736.71      667.57      9.04 o 
  -1   0   3     1100.07     1220.95     13.03 o 
   3   0   3       24.07       23.69      1.27 o 
   5   0   3      869.66      997.65     14.36 o 
  -6   1   3      417.99      511.61      9.22 o 
  -5   1   3       26.79       32.98      2.20 o 
  -4   1   3      165.88      168.28      2.74 o 
  -3   1   3       54.21       53.19      1.38 o 
  -2   1   3      112.18       69.40      2.26 o 
  -1   1   3     2088.60     2007.14     14.00 o 
   0   1   3     2830.52     3145.69     19.67 o 
   1   1   3     8823.50     8907.44     55.07 o 
   2   1   3      327.58      303.80      2.61 o 
   3   1   3     2332.59     2607.25     18.17 o 
   4   1   3      253.62      220.81      2.63 o 
   5   1   3        3.20        0.22      1.38 o 
   6   1   3       59.93       52.53      3.82 o 
  -6   2   3        0.61        1.90      2.77 o 
  -5   2   3       14.79       13.77      1.72 o 
  -4   2   3        9.94       18.95      1.25 o 
  -3   2   3       11.82        6.84      0.90 o 
  -2   2   3      334.91      252.94      2.69 o 
  -1   2   3     2110.17     2068.39     15.67 o 
   0   2   3     1554.34     1347.41      8.73 o 
   1   2   3    21409.10    22446.84    171.65 o 
   2   2   3     1429.10     1292.87     10.70 o 
   3   2   3       49.02       45.40      1.26 o 
   4   2   3        2.63        5.96      1.02 o 
   5   2   3        5.01        0.93      1.40 o 
   6   2   3       90.46       52.09      3.39 o 
  -6   3   3        7.16       10.36      2.91 o 
  -5   3   3       36.60       33.93      1.87 o 
  -4   3   3       23.81       26.66      1.38 o 
  -3   3   3       57.63       71.04      1.78 o 
  -2   3   3      169.70      121.52      2.66 o 
  -1   3   3     7339.01     7340.12     49.18 o 
   0   3   3     1414.10     1436.26      9.42 o 
   1   3   3       77.06       75.65      0.93 o 
   2   3   3     1238.56     1231.75      9.24 o 
   3   3   3      660.19      635.48      5.84 o 
   4   3   3      328.24      318.56      4.17 o 
   5   3   3      136.06      160.01      4.51 o 
   6   3   3       56.85       47.98      3.68 o 
  -6   4   3      299.59      329.47      7.83 o 
  -5   4   3      171.64      162.09      4.36 o 
  -4   4   3        0.02        3.70      1.16 o 
  -3   4   3        3.84       13.10      0.99 o 
  -2   4   3      242.12      291.09      2.82 o 
  -1   4   3      923.52     1025.63      7.62 o 
   0   4   3     3869.85     3738.56     24.43 o 
   1   4   3      135.92      161.27      1.46 o 
   2   4   3      751.21      848.52      6.73 o 
   3   4   3       90.74      118.85      1.97 o 
   4   4   3       93.69      106.08      2.29 o 
   5   4   3       73.27       65.32      2.59 o 
   6   4   3        6.34       -2.74      2.74 o 
  -6   5   3        4.96       -0.84      2.81 o 
  -5   5   3       44.42       36.93      1.83 o 
  -4   5   3      376.00      418.41      4.64 o 
  -3   5   3     1473.28     1601.18     12.30 o 
  -2   5   3     8866.26     9312.46     65.05 o 
  -1   5   3      398.29      291.32      7.87 o 
   0   5   3     3955.54     3995.16     26.80 o 
   1   5   3        2.60        0.51      0.38 o 
   2   5   3     1544.15     1775.18     12.30 o 
   3   5   3       14.83       14.31      1.01 o 
   4   5   3       23.95       19.90      2.42 o 
   5   5   3       97.34       79.96      3.59 o 
   6   5   3        5.50        3.50      2.98 o 
  -6   6   3       29.16       37.13      3.89 o 
  -5   6   3       72.22       70.37      2.32 o 
  -4   6   3       15.45       28.30      1.89 o 
  -3   6   3      308.24      363.85      3.71 o 
  -2   6   3     2313.24     2537.50     19.16 o 
  -1   6   3      827.13      692.51      5.69 o 
   0   6   3     5735.65     5508.07     36.02 o 
   1   6   3       84.69      113.29      1.28 o 
   2   6   3       20.82       29.50      1.17 o 
   3   6   3       47.34       54.14      1.75 o 
   4   6   3      305.59      298.74      3.89 o 
   5   6   3      168.41      184.58      4.28 o 
   6   6   3       22.76       21.15      3.98 o 
  -6   7   3       66.59       80.47      4.58 o 
  -5   7   3      118.24      103.09      3.23 o 
  -4   7   3       66.88       64.68      1.71 o 
  -3   7   3      176.43      215.84      2.84 o 
  -2   7   3      762.18      669.36      5.84 o 
  -1   7   3     1519.49     1487.11     10.76 o 
   0   7   3       14.86        6.15      1.70 o 
   1   7   3     1098.61      928.38      6.51 o 
   2   7   3      898.55     1014.52      7.03 o 
   3   7   3        8.56       10.41      0.91 o 
   4   7   3        7.02        2.81      2.58 o 
   5   7   3       20.29       13.65      2.45 o 
   6   7   3        0.16        3.35      3.88 o 
  -6   8   3        1.50        0.03      3.08 o 
  -5   8   3       54.43       56.15      3.53 o 
  -4   8   3       17.11       15.96      1.25 o 
  -3   8   3       92.11       93.80      1.80 o 
  -2   8   3     1490.65     1647.73     16.05 o 
  -1   8   3      350.73      335.81      3.10 o 
   0   8   3      121.38      165.30      1.93 o 
   1   8   3      316.88      334.36      2.96 o 
   2   8   3       22.24       19.31      1.65 o 
   3   8   3        6.04        6.74      0.76 o 
   4   8   3        4.70        1.25      1.54 o 
   5   8   3        0.25       -0.32      2.18 o 
   6   8   3        1.05       -0.42      4.12 o 
  -6   9   3       88.22      104.51      6.41 o 
  -5   9   3      752.54      813.80     11.26 o 
  -4   9   3      213.22      195.41      3.71 o 
  -3   9   3      314.47      272.74      3.31 o 
  -2   9   3      277.77      235.95      2.73 o 
  -1   9   3      397.81      379.12      4.60 o 
   0   9   3      197.85      206.06      2.28 o 
   1   9   3     1880.15     1919.36     13.29 o 
   2   9   3      391.52      385.82      3.36 o 
   3   9   3      288.95      292.36      4.99 o 
   4   9   3       55.51       55.50      2.40 o 
   5   9   3       29.99       27.81      2.89 o 
   6   9   3        0.57        0.82      3.33 o 
  -6  10   3        8.03        2.44      5.55 o 
  -5  10   3       12.91        8.00      3.02 o 
  -4  10   3        1.26       -0.18      1.39 o 
  -3  10   3      329.15      376.25      4.26 o 
  -2  10   3       98.01       78.31      1.50 o 
  -1  10   3      320.38      399.99      3.68 o 
   0  10   3     1946.85     2125.93     14.42 o 
   1  10   3        0.00        0.54      0.96 o 
   2  10   3       44.53       56.16      1.10 o 
   3  10   3      575.73      584.28      5.92 o 
   4  10   3       38.44       37.77      2.21 o 
   5  10   3       37.52       30.55      2.90 o 
   6  10   3       58.54       66.32      4.69 o 
  -6  11   3        2.24        5.18      4.80 o 
  -5  11   3      597.48      634.38     11.73 o 
  -4  11   3      123.60      145.62      3.21 o 
  -3  11   3       22.74       22.67      1.41 o 
  -2  11   3        4.89        3.77      0.72 o 
  -1  11   3       27.20       38.71      1.16 o 
   0  11   3      385.91      475.53      3.98 o 
   1  11   3      676.82      673.35      5.61 o 
   2  11   3      614.49      608.56      4.93 o 
   3  11   3        0.32        1.27      1.46 o 
   4  11   3       87.77       85.32      2.90 o 
   5  11   3        5.77        7.46      3.48 o 
   6  11   3       23.16       28.56      4.83 o 
  -6  12   3       25.66       23.52      7.25 o 
  -5  12   3       26.40       28.94      3.47 o 
  -4  12   3       15.01       20.68      1.79 o 
  -3  12   3      212.96      217.61      3.01 o 
  -2  12   3      281.37      322.04      3.34 o 
  -1  12   3      353.43      380.40      3.72 o 
   0  12   3      222.80      242.64      2.59 o 
   1  12   3        6.92        7.21      0.68 o 
   2  12   3      416.22      456.98      3.97 o 
   3  12   3       22.01       19.97      1.07 o 
   4  12   3       14.09        6.96      2.71 o 
   5  12   3        1.60       -0.22      5.10 o 
   6  12   3       17.95       16.73      5.71 o 
  -6  13   3        4.03       10.29      5.03 o 
  -5  13   3       29.20       14.88      6.82 o 
  -4  13   3        7.01       17.04      1.71 o 
  -3  13   3      348.24      299.17      3.89 o 
  -2  13   3       10.95       13.54      0.98 o 
  -1  13   3      658.42      689.67      6.16 o 
   0  13   3     2684.16     2995.73     20.04 o 
   1  13   3      201.48      255.21      2.86 o 
   2  13   3       46.34       42.90      1.29 o 
   3  13   3      109.30      104.31      2.00 o 
   4  13   3      246.04      250.93      5.50 o 
   5  13   3       92.09       74.73      3.93 o 
   6  13   3        2.50       -1.16      5.25 o 
  -6  14   3        0.09       -5.94      6.24 o 
  -5  14   3        7.83        2.07      3.58 o 
  -4  14   3      128.58      118.62      3.50 o 
  -3  14   3      440.01      421.12      4.97 o 
  -2  14   3      367.11      386.22      4.04 o 
  -1  14   3       20.92       25.17      1.91 o 
   0  14   3        0.02       -0.50      0.82 o 
   1  14   3        0.07        0.05      0.93 o 
   2  14   3       12.49       12.09      1.01 o 
   3  14   3      176.68      171.30      3.16 o 
   4  14   3       49.58       49.14      2.83 o 
   5  14   3        5.75        6.91      3.35 o 
  -5  15   3       34.36       43.58      4.70 o 
  -4  15   3        9.42        9.82      3.72 o 
  -3  15   3     1798.56     2015.05     17.66 o 
  -2  15   3      171.98      182.71      3.08 o 
  -1  15   3      717.99      729.10      6.41 o 
   0  15   3      991.65     1024.14      8.35 o 
   1  15   3       20.68       27.56      1.24 o 
   2  15   3       47.57       49.69      1.52 o 
   3  15   3      297.71      310.37      3.87 o 
   4  15   3      122.40      125.60      3.82 o 
   5  15   3       87.50       73.83      4.78 o 
  -5  16   3       87.38       70.16      5.96 o 
  -4  16   3      260.27      239.68      6.23 o 
  -3  16   3      523.33      514.58      6.00 o 
  -2  16   3     1714.74     1792.55     15.85 o 
  -1  16   3      175.84      163.02      5.45 o 
   0  16   3        4.62        5.98      1.75 o 
   1  16   3      168.87      168.24      2.78 o 
   2  16   3       75.66       65.94      1.85 o 
   3  16   3      131.34      149.59      2.40 o 
   4  16   3      299.49      347.02      7.39 o 
   5  16   3       27.86       44.03      4.96 o 
  -5  17   3        0.92       -2.13      8.71 o 
  -4  17   3      283.40      329.31      7.75 o 
  -3  17   3      188.94      201.29      3.53 o 
  -2  17   3      817.39      861.85      8.85 o 
  -1  17   3      791.56      828.48      8.20 o 
   0  17   3      192.57      182.32      2.58 o 
   1  17   3      253.50      259.26      3.85 o 
   2  17   3      347.76      371.88      4.90 o 
   3  17   3      110.96      109.81      2.75 o 
   4  17   3      272.74      280.73      7.20 o 
   5  17   3       21.00       23.46      4.95 o 
  -5  18   3       41.35       32.43      4.91 o 
  -4  18   3       27.23       13.80      3.73 o 
  -3  18   3      498.81      508.72      7.02 o 
  -2  18   3      195.73      191.13      3.39 o 
  -1  18   3      421.54      396.44      5.31 o 
   0  18   3      251.36      235.36      3.53 o 
   1  18   3      160.11      166.33      3.28 o 
   2  18   3       85.72       94.45      2.36 o 
   3  18   3       59.73       55.99      3.21 o 
   4  18   3      511.96      577.20     11.57 o 
   5  18   3       88.27      105.99     15.32 o 
  -5  19   3       21.56       24.79      5.24 o 
  -4  19   3      102.01       83.19      5.25 o 
  -3  19   3      107.64       87.04      5.44 o 
  -2  19   3       15.70       13.58      1.60 o 
  -1  19   3       12.69       10.08      3.03 o 
   0  19   3      211.19      182.30      3.28 o 
   1  19   3        0.15        0.90      1.38 o 
   2  19   3       86.94       83.67      2.63 o 
   3  19   3        8.48        5.41      2.67 o 
   4  19   3       39.82       37.26      7.22 o 
   5  19   3       11.77       15.50      6.48 o 
  -4  20   3      117.90      101.03      6.96 o 
  -3  20   3      158.90      169.58      8.42 o 
  -2  20   3       30.46       31.20      2.08 o 
  -1  20   3      195.00      170.94      3.59 o 
   0  20   3       27.42       15.18      2.89 o 
   1  20   3      309.15      278.34      5.14 o 
   2  20   3      211.66      193.83      5.95 o 
   3  20   3        3.19        3.00      6.45 o 
   4  20   3       29.68       26.30      4.25 o 
  -4  21   3       38.62       50.17      6.11 o 
  -3  21   3       48.09       49.52      4.51 o 
  -2  21   3       75.12       76.96      3.31 o 
  -1  21   3        0.00        0.46      1.79 o 
   0  21   3      118.87      113.35      3.30 o 
   1  21   3       54.83       46.78      2.87 o 
   2  21   3       78.52       70.28      5.92 o 
   3  21   3      107.76      102.66      5.26 o 
   4  21   3        3.47        3.89      4.20 o 
  -4  22   3      434.16      488.74     13.59 o 
  -3  22   3        8.29        3.46      3.83 o 
  -2  22   3        0.15       -2.59      2.59 o 
  -1  22   3       21.14       15.62      4.20 o 
   0  22   3       12.60        7.24      1.92 o 
   1  22   3      256.24      226.05      6.91 o 
   2  22   3       73.92       85.42      5.10 o 
   3  22   3       12.64       11.96      3.64 o 
   4  22   3        0.13       -4.22      4.65 o 
  -3  23   3        7.36        7.86      5.79 o 
  -2  23   3        0.17        1.77      3.93 o 
  -1  23   3       34.37       28.41      3.00 o 
   0  23   3       32.45       28.36      2.89 o 
   1  23   3      133.97      139.47      5.11 o 
   2  23   3       19.98       23.31      3.92 o 
   3  23   3       34.15       29.04      5.63 o 
  -3  24   3       83.65       67.15      6.05 o 
  -2  24   3        1.74        1.08      3.17 o 
  -1  24   3        2.29       -0.60      2.83 o 
   0  24   3        6.67        4.55      2.79 o 
   1  24   3       68.27       61.15      4.25 o 
   2  24   3        0.27        1.53      6.43 o 
   3  24   3       27.79       26.23      5.31 o 
  -3  25   3       35.06       34.01      5.60 o 
  -2  25   3       38.89       48.85      6.56 o 
  -1  25   3       57.60       51.01      4.39 o 
   0  25   3        6.54        5.46      3.23 o 
   1  25   3       85.93       96.08      4.98 o 
   2  25   3       38.09       38.22      6.93 o 
  -2  26   3       18.76       17.49      5.50 o 
  -1  26   3        1.82       -1.76      3.43 o 
   0  26   3       20.54       16.00      3.80 o 
   1  26   3       95.27      101.89      5.73 o 
   2  26   3        2.72        0.13      4.69 o 
  -1  27   3        0.05        6.15      5.15 o 
   0  27   3       96.61      101.95      7.01 o 
   1  27   3       62.41       54.01      5.50 o 
  -6   0   4      883.40      937.79     18.24 o 
  -4   0   4      785.36      751.00     10.16 o 
  -2   0   4      455.62      552.45      7.07 o 
   0   0   4      841.74     1036.84      9.92 o 
   2   0   4     5762.64     6647.35     56.57 o 
   4   0   4      159.74      126.06      2.66 o 
   6   0   4        0.04       10.09      5.58 o 
  -6   1   4        4.44        2.14      3.02 o 
  -5   1   4     1465.42     1632.33     15.15 o 
  -4   1   4        9.17       15.21      1.37 o 
  -3   1   4       10.66        2.35      0.94 o 
  -2   1   4     2764.15     2782.89     20.75 o 
  -1   1   4       24.86       55.74      1.06 o 
   0   1   4     2165.29     2213.80     14.46 o 
   1   1   4     1981.79     2102.85     14.27 o 
   2   1   4     2755.14     2673.22     17.09 o 
   3   1   4        8.30        8.69      0.82 o 
   4   1   4      545.61      537.95      5.53 o 
   5   1   4      154.44      172.65      3.99 o 
   6   1   4      146.19      179.28      5.95 o 
  -6   2   4      200.46      239.16      6.72 o 
  -5   2   4      144.51      141.48      3.10 o 
  -4   2   4      489.15      503.84      5.70 o 
  -3   2   4      846.96      904.05      8.07 o 
  -2   2   4     2913.12     2846.62     21.75 o 
  -1   2   4     1535.63     1395.01      9.94 o 
   0   2   4      156.27      225.61      1.96 o 
   1   2   4     1306.70     1303.52      8.79 o 
   2   2   4     4460.66     4668.74     28.84 o 
   3   2   4      253.47      224.34      2.42 o 
   4   2   4       13.34       11.79      1.12 o 
   5   2   4       17.90       18.36      1.96 o 
   6   2   4        6.76        5.78      3.34 o 
  -6   3   4       12.87       20.85      3.58 o 
  -5   3   4      141.64      148.01      3.16 o 
  -4   3   4       49.77       65.82      2.02 o 
  -3   3   4       88.16       81.83      2.89 o 
  -2   3   4     1005.82     1074.30      8.49 o 
  -1   3   4       26.30       46.12      1.04 o 
   0   3   4      160.15      205.76      1.94 o 
   1   3   4     5468.47     5332.93     32.88 o 
   2   3   4     1380.20     1329.94      8.80 o 
   3   3   4     1347.29     1532.35     11.88 o 
   4   3   4      240.12      213.71      3.67 o 
   5   3   4      394.83      388.67      9.62 o 
   6   3   4       19.48        3.74      2.64 o 
  -6   4   4       23.53       27.32      3.49 o 
  -5   4   4      181.72      193.46      5.68 o 
  -4   4   4      122.13      100.43      2.34 o 
  -3   4   4      844.15      885.15      7.78 o 
  -2   4   4     2498.90     2426.81     18.63 o 
  -1   4   4     1326.87     1321.52      9.85 o 
   0   4   4     3555.28     3487.10     22.53 o 
   1   4   4     1909.99     2060.46     13.57 o 
   2   4   4      149.58      133.24      1.62 o 
   3   4   4       53.46       35.43      1.31 o 
   4   4   4     1014.12     1008.37      9.75 o 
   5   4   4       46.41       41.20      2.47 o 
   6   4   4        3.16        7.22      2.77 o 
  -6   5   4        2.18       -1.41      3.72 o 
  -5   5   4      343.55      367.60      5.69 o 
  -4   5   4        0.92        0.83      1.06 o 
  -3   5   4      465.92      473.29      4.55 o 
  -2   5   4      835.59     1026.57      8.59 o 
  -1   5   4     2909.26     3213.21     21.96 o 
   0   5   4     1038.07      921.55      6.58 o 
   1   5   4      147.77      108.70      1.25 o 
   2   5   4     3378.66     3692.72     24.30 o 
   3   5   4      164.81      147.28      2.37 o 
   4   5   4       15.56       11.56      1.28 o 
   5   5   4       61.93       71.36      3.51 o 
   6   5   4        4.67        6.34      2.87 o 
  -6   6   4        2.15        4.64      4.46 o 
  -5   6   4        8.56        2.13      1.72 o 
  -4   6   4      102.23       72.40      1.83 o 
  -3   6   4      244.83      242.80      3.75 o 
  -2   6   4      215.56      153.52      3.35 o 
  -1   6   4      996.32     1141.93      9.11 o 
   0   6   4       33.19       15.00      0.96 o 
   1   6   4     2495.08     2273.44     14.87 o 
   2   6   4      762.99      829.99      6.25 o 
   3   6   4        2.30        0.54      0.85 o 
   4   6   4      166.55      147.39      2.75 o 
   5   6   4        3.47        0.17      1.93 o 
   6   6   4        0.43       -1.78      3.24 o 
  -6   7   4      100.52      111.14      5.80 o 
  -5   7   4       52.87       50.90      2.68 o 
  -4   7   4       36.68       38.66      1.46 o 
  -3   7   4        3.59        3.68      1.14 o 
  -2   7   4     2619.50     3093.09     23.40 o 
  -1   7   4        8.72       30.48      0.94 o 
   0   7   4      205.91      158.39      3.67 o 
   1   7   4      463.88      412.60      3.36 o 
   2   7   4      155.69      115.78      1.54 o 
   3   7   4       69.67       61.42      2.42 o 
   4   7   4       12.22        5.87      1.10 o 
   5   7   4        0.36        0.96      2.06 o 
   6   7   4        0.09        1.23      3.66 o 
  -6   8   4        0.04       -2.04      3.34 o 
  -5   8   4       26.36       31.53      2.66 o 
  -4   8   4      183.01      183.98      2.94 o 
  -3   8   4       30.06       21.53      1.42 o 
  -2   8   4      927.57      828.89      7.51 o 
  -1   8   4      207.69      239.53      2.67 o 
   0   8   4       87.53       60.57      1.07 o 
   1   8   4       50.37       42.46      0.96 o 
   2   8   4      980.94     1031.49      7.39 o 
   3   8   4      101.68      100.51      1.99 o 
   4   8   4       19.04       12.06      1.04 o 
   5   8   4       58.23       59.17      4.78 o 
   6   8   4       25.63       25.06      4.03 o 
  -6   9   4       34.01       32.07      4.29 o 
  -5   9   4        2.03        6.44      2.41 o 
  -4   9   4        5.82        4.08      1.38 o 
  -3   9   4      735.19      713.99      7.14 o 
  -2   9   4      170.89      178.62      2.55 o 
  -1   9   4     5132.83     5557.99     37.77 o 
   0   9   4      542.98      507.39      5.32 o 
   1   9   4      764.12      840.39      6.67 o 
   2   9   4       66.52       77.72      1.89 o 
   3   9   4       11.18        9.93      2.60 o 
   4   9   4       33.89       35.66      2.16 o 
   5   9   4       37.65       32.96      3.06 o 
   6   9   4        9.25       14.08      3.80 o 
  -6  10   4        3.79       -0.59      3.94 o 
  -5  10   4        0.44       -2.06      5.68 o 
  -4  10   4      123.10      142.38      3.11 o 
  -3  10   4       37.93       48.40      1.76 o 
  -2  10   4      148.62      151.23      2.90 o 
  -1  10   4     1709.61     1708.31     12.83 o 
   0  10   4       25.28       10.49      0.76 o 
   1  10   4     4119.50     4693.24     31.30 o 
   2  10   4        9.18       11.24      0.75 o 
   3  10   4        2.97        2.75      0.63 o 
   4  10   4       42.09       32.55      2.14 o 
   5  10   4       22.28       17.19      4.33 o 
   6  10   4        1.21        4.79      3.83 o 
  -6  11   4        5.32        1.71      6.69 o 
  -5  11   4        5.20        4.70      3.98 o 
  -4  11   4       39.88       46.53      2.95 o 
  -3  11   4       17.27       29.48      1.65 o 
  -2  11   4        9.99       16.88      1.05 o 
  -1  11   4       20.25       21.18      0.99 o 
   0  11   4      994.64      978.18      7.92 o 
   1  11   4       58.73       72.16      1.49 o 
   2  11   4      183.29      193.39      2.19 o 
   3  11   4       56.41       46.65      3.43 o 
   4  11   4      100.40      101.05      3.07 o 
   5  11   4       16.06       14.67      2.84 o 
   6  11   4       11.94        3.32     11.15 o 
  -6  12   4        0.37        5.05      4.86 o 
  -5  12   4       51.38       51.74      4.24 o 
  -4  12   4      206.64      190.35      4.30 o 
  -3  12   4      105.14      112.35      2.87 o 
  -2  12   4       10.90       11.79      1.75 o 
  -1  12   4       68.53       50.80      1.46 o 
   0  12   4        6.71       10.32      0.81 o 
   1  12   4        7.60        3.29      0.80 o 
   2  12   4      102.12      119.45      1.75 o 
   3  12   4       27.64       17.18      0.82 o 
   4  12   4      176.75      183.23      4.15 o 
   5  12   4        1.61        3.96      7.51 o 
   6  12   4       55.53       62.21     12.00 o 
  -6  13   4        0.20       -3.15      5.59 o 
  -5  13   4       22.39       25.13      5.74 o 
  -4  13   4      149.54      172.24      4.20 o 
  -3  13   4       21.54       13.77      1.83 o 
  -2  13   4        0.02        0.69      1.03 o 
  -1  13   4       41.27       48.98      1.28 o 
   0  13   4      567.67      603.43      5.36 o 
   1  13   4     1378.85     1480.01     11.69 o 
   2  13   4       77.32       79.71      1.54 o 
   3  13   4      925.03     1019.27      8.66 o 
   4  13   4      331.81      310.43      5.81 o 
   5  13   4       19.96       14.73      3.30 o 
  -5  14   4        0.20        1.76      6.40 o 
  -4  14   4       60.10       58.67      3.04 o 
  -3  14   4      713.82      688.15      7.50 o 
  -2  14   4     1180.82     1130.05     11.26 o 
  -1  14   4      298.61      294.30      3.29 o 
   0  14   4      339.31      319.20      3.48 o 
   1  14   4      565.73      610.12      5.84 o 
   2  14   4      119.91      128.56      2.41 o 
   3  14   4        0.40       -0.05      1.01 o 
   4  14   4      324.24      343.37     14.53 o 
   5  14   4       61.59       76.95      5.80 o 
  -5  15   4        3.15       -5.31      5.31 o 
  -4  15   4        6.03        6.87      3.32 o 
  -3  15   4       23.08        8.52      1.45 o 
  -2  15   4      724.74      753.68     10.02 o 
  -1  15   4       21.72       13.04      1.22 o 
   0  15   4      320.06      332.25      4.89 o 
   1  15   4        5.88        5.27      1.33 o 
   2  15   4       10.89        7.69      1.08 o 
   3  15   4       74.24       81.52      1.79 o 
   4  15   4      179.22      172.99      4.79 o 
   5  15   4       64.59       53.40     13.01 o 
  -5  16   4      157.98      202.01      7.87 o 
  -4  16   4       69.33       66.45      4.57 o 
  -3  16   4     1499.64     1689.77     15.58 o 
  -2  16   4        9.35       11.08      2.47 o 
  -1  16   4      563.18      540.28      5.76 o 
   0  16   4      105.57      107.26      2.27 o 
   1  16   4      209.16      182.15      3.26 o 
   2  16   4       73.34       85.54      2.21 o 
   3  16   4       98.47      101.68      2.48 o 
   4  16   4        0.52        3.62      2.89 o 
   5  16   4      117.57      131.92      7.04 o 
  -5  17   4       16.50       16.59      4.39 o 
  -4  17   4       12.18       12.47      3.30 o 
  -3  17   4       22.63       13.22      1.78 o 
  -2  17   4     1043.28     1086.61     10.64 o 
  -1  17   4        9.63       10.12      1.44 o 
   0  17   4     1051.04     1125.54     11.11 o 
   1  17   4       12.47       20.68      1.72 o 
   2  17   4       13.63        9.80      1.45 o 
   3  17   4       37.84       28.96      2.08 o 
   4  17   4        8.46        2.88      3.21 o 
   5  17   4       71.69       46.99      5.15 o 
  -5  18   4       82.82       84.80      6.32 o 
  -4  18   4      108.55      139.37      6.51 o 
  -3  18   4        7.23        8.73      2.00 o 
  -2  18   4      599.53      620.74      7.17 o 
  -1  18   4       72.96       84.05      2.37 o 
   0  18   4        0.36       -0.02      1.26 o 
   1  18   4       47.77       32.60      2.03 o 
   2  18   4       18.41       15.69      1.51 o 
   3  18   4        0.06       -1.16      2.39 o 
   4  18   4      180.62      185.66      7.22 o 
   5  18   4      247.81      252.17     17.74 o 
  -5  19   4       29.93       33.30      7.73 o 
  -4  19   4       79.66       59.41      4.68 o 
  -3  19   4      384.76      389.93      8.03 o 
  -2  19   4       79.55       77.09      2.66 o 
  -1  19   4        0.58        1.13      1.45 o 
   0  19   4        0.94        2.34      1.39 o 
   1  19   4      222.66      206.88      4.20 o 
   2  19   4        1.44       -0.14      2.02 o 
   3  19   4       29.85       36.25      6.74 o 
   4  19   4       11.39       12.62      4.67 o 
  -4  20   4       27.74       25.04      4.41 o 
  -3  20   4       81.52       90.81      4.34 o 
  -2  20   4        5.58        3.23      1.94 o 
  -1  20   4      180.14      198.65      3.81 o 
   0  20   4       31.08       23.21      2.00 o 
   1  20   4        0.02        2.12      1.87 o 
   2  20   4      110.65      116.49      3.79 o 
   3  20   4        0.97       -2.58      2.58 o 
   4  20   4        3.95       -0.35      4.44 o 
  -4  21   4        9.80        0.56      4.56 o 
  -3  21   4       25.92       23.23      4.39 o 
  -2  21   4       65.72       57.99      3.32 o 
  -1  21   4       59.12       62.59      2.65 o 
   0  21   4       39.79       29.80      3.74 o 
   1  21   4      513.16      541.84     10.52 o 
   2  21   4        2.33        0.64      2.43 o 
   3  21   4       16.90       10.08      3.74 o 
   4  21   4        6.72        4.42      4.80 o 
  -4  22   4       31.82       24.10      4.68 o 
  -3  22   4        0.48       -3.69      3.86 o 
  -2  22   4       11.28        8.80      3.64 o 
  -1  22   4       11.13        9.04      2.73 o 
   0  22   4        0.01       -0.93      2.23 o 
   1  22   4       14.36       15.73      3.11 o 
   2  22   4        7.35       10.46      5.28 o 
   3  22   4       19.89       14.99      3.83 o 
   4  22   4       21.52       17.01      5.04 o 
  -3  23   4        5.33       12.34      4.14 o 
  -2  23   4       31.02       28.41      3.69 o 
  -1  23   4        6.04       10.00      2.59 o 
   0  23   4       31.98       29.64      3.03 o 
   1  23   4       35.23       26.70      3.30 o 
   2  23   4      102.21       86.01      5.32 o 
   3  23   4        8.15        3.32      6.77 o 
  -3  24   4        6.24        3.51      4.17 o 
  -2  24   4       61.24       63.49      5.83 o 
  -1  24   4       15.00       13.62      3.61 o 
   0  24   4       19.76        9.71      2.76 o 
   1  24   4       76.45       80.30      4.39 o 
   2  24   4       30.41       21.20      4.26 o 
   3  24   4        0.78       -4.97      4.97 o 
  -2  25   4        3.19       -3.54      4.13 o 
  -1  25   4        0.08        3.74      3.62 o 
   0  25   4        0.26        6.83      3.40 o 
   1  25   4        0.01       -3.14      3.14 o 
   2  25   4       23.37       14.98      4.45 o 
  -2  26   4       13.75       12.73      4.69 o 
  -1  26   4        2.98        8.82      7.09 o 
   0  26   4       14.13       16.58      3.89 o 
   1  26   4        3.47       -0.89      7.36 o 
   2  26   4      100.43       88.05      6.84 o 
  -1  27   4      101.01       99.86      8.32 o 
   0  27   4       11.36       14.06      4.62 o 
   1  27   4       13.86       15.12      5.52 o 
  -5   0   5     1717.02     1877.97     24.81 o 
  -3   0   5       57.59       65.33      2.23 o 
  -1   0   5      699.28      584.78      6.44 o 
   1   0   5       55.10       22.79      0.96 o 
   3   0   5      156.85      146.78      2.71 o 
   5   0   5        1.29        4.94      3.56 o 
  -6   1   5       11.01        2.01      2.71 o 
  -5   1   5      410.13      432.18      5.86 o 
  -4   1   5     1664.01     1665.34     14.80 o 
  -3   1   5        4.25        2.54      0.95 o 
  -2   1   5      861.12      730.50      6.08 o 
  -1   1   5      792.97      644.22      5.21 o 
   0   1   5       71.94       42.66      1.30 o 
   1   1   5     8603.99     8774.87     54.26 o 
   2   1   5      465.39      519.80      4.06 o 
   3   1   5     1335.70     1394.71     10.52 o 
   4   1   5      169.01      129.05      2.00 o 
   5   1   5       76.86       81.12      3.05 o 
   6   1   5        0.00        1.46      3.34 o 
  -6   2   5      220.15      257.50     14.16 o 
  -5   2   5      183.69      166.83      3.62 o 
  -4   2   5       53.61       60.77      2.04 o 
  -3   2   5      662.01      722.31      6.68 o 
  -2   2   5      317.08      383.78      3.75 o 
  -1   2   5        6.10        5.54      1.70 o 
   0   2   5      143.49       95.71      2.39 o 
   1   2   5     6148.33     6551.20     41.15 o 
   2   2   5      126.42       93.29      1.31 o 
   3   2   5        0.73        1.34      0.58 o 
   4   2   5      114.67      102.80      2.23 o 
   5   2   5       32.84       36.31      2.39 o 
   6   2   5        5.35       12.90      3.51 o 
  -6   3   5       32.14       32.89      3.85 o 
  -5   3   5        9.55       14.31      2.52 o 
  -4   3   5       82.62       75.22      2.14 o 
  -3   3   5     1060.28     1055.86      9.14 o 
  -2   3   5       45.83       43.04      1.05 o 
  -1   3   5      782.05      888.46      7.06 o 
   0   3   5      381.98      416.61      4.15 o 
   1   3   5     4392.90     4525.67     28.46 o 
   2   3   5      111.90      153.58      1.75 o 
   3   3   5      461.20      401.77      3.94 o 
   4   3   5      731.00      771.93     12.44 o 
   5   3   5       43.14       39.91      2.58 o 
   6   3   5        0.95        4.09      3.42 o 
  -6   4   5       94.66       85.60      5.61 o 
  -5   4   5       29.33       31.03      2.14 o 
  -4   4   5        3.69        6.32      2.18 o 
  -3   4   5        3.98        0.74      0.82 o 
  -2   4   5      312.41      338.29      3.68 o 
  -1   4   5     5087.97     5693.99     37.66 o 
   0   4   5       67.65       76.83      1.27 o 
   1   4   5      277.50      305.00      2.70 o 
   2   4   5      343.95      369.64      3.20 o 
   3   4   5      118.95      107.74      2.18 o 
   4   4   5      354.31      344.05      4.62 o 
   5   4   5       60.95       59.73      2.90 o 
   6   4   5        8.59       10.72      3.22 o 
  -6   5   5        0.14       -0.60      3.80 o 
  -5   5   5       75.19       74.41      3.98 o 
  -4   5   5       33.97       51.13      1.64 o 
  -3   5   5      354.76      314.36      3.89 o 
  -2   5   5      686.40      938.11     15.53 o 
  -1   5   5      156.82      166.51      2.20 o 
   0   5   5     1256.40     1102.68      7.88 o 
   1   5   5       19.57       41.50      1.75 o 
   2   5   5        9.11       34.31      0.83 o 
   3   5   5        7.62        9.08      1.22 o 
   4   5   5      117.64       99.24      2.30 o 
   5   5   5       85.93       84.01      3.39 o 
   6   5   5       83.03       77.54      4.27 o 
  -6   6   5        0.55        3.05      4.08 o 
  -5   6   5      173.39      167.00      4.24 o 
  -4   6   5      320.91      278.39      4.22 o 
  -3   6   5        0.04        0.41      0.90 o 
  -2   6   5      330.21      410.67      8.16 o 
  -1   6   5      259.56      166.18      2.79 o 
   0   6   5     1585.39     1525.71     10.47 o 
   1   6   5       17.92       11.92      0.54 o 
   2   6   5       46.66       34.73      1.91 o 
   3   6   5        4.73        3.06      0.94 o 
   4   6   5      320.77      349.28      4.72 o 
   5   6   5        3.63        4.68      2.49 o 
   6   6   5       18.09       16.62      3.56 o 
  -6   7   5        7.23        5.73      5.84 o 
  -5   7   5      109.12       93.04      5.52 o 
  -4   7   5      164.96      127.63      2.92 o 
  -3   7   5        3.76        4.98      1.27 o 
  -2   7   5       90.94      131.12      2.47 o 
  -1   7   5     1789.42     1859.18     13.73 o 
   0   7   5      205.58      167.90      1.95 o 
   1   7   5        2.80        2.30      0.82 o 
   2   7   5       21.43       21.15      0.83 o 
   3   7   5        2.27        2.67      0.96 o 
   4   7   5      265.86      279.34      4.21 o 
   5   7   5       86.55      109.62      4.25 o 
   6   7   5       17.71       10.29      3.45 o 
  -6   8   5        7.17        3.70      3.87 o 
  -5   8   5       44.00       58.35      3.86 o 
  -4   8   5        0.56       -0.27      1.56 o 
  -3   8   5        7.87        4.73      1.17 o 
  -2   8   5        6.41        0.33      1.02 o 
  -1   8   5      748.29      792.83      6.52 o 
   0   8   5        0.27        2.17      1.06 o 
   1   8   5      746.79      808.33      6.08 o 
   2   8   5       10.03       11.52      0.78 o 
   3   8   5       12.96        6.93      1.43 o 
   4   8   5      243.38      221.26      3.77 o 
   5   8   5      208.37      194.78      5.45 o 
   6   8   5       20.53       33.18      7.81 o 
  -6   9   5        6.08       -1.41      4.13 o 
  -5   9   5       78.63       50.95      3.74 o 
  -4   9   5       77.42       75.29      2.75 o 
  -3   9   5      157.40      189.67      3.18 o 
  -2   9   5      165.60      143.98      2.51 o 
  -1   9   5      709.70      682.94      5.80 o 
   0   9   5      228.64      281.83      3.06 o 
   1   9   5      352.88      358.15      5.10 o 
   2   9   5     1519.48     1577.43     11.04 o 
   3   9   5       21.19       11.12      1.16 o 
   4   9   5       33.16       40.31      5.87 o 
   5   9   5       99.71      102.18      7.54 o 
   6   9   5        3.61        0.83      3.71 o 
  -6  10   5        1.47       -0.41      4.17 o 
  -5  10   5        7.76        7.69      3.12 o 
  -4  10   5       33.64       23.06      2.07 o 
  -3  10   5       77.18       87.67      2.42 o 
  -2  10   5       52.08       60.31      1.55 o 
  -1  10   5      842.42      835.83      6.90 o 
   0  10   5     1252.81     1220.61      9.11 o 
   1  10   5      102.15       79.82      1.34 o 
   2  10   5     2011.54     2190.94     14.98 o 
   3  10   5        1.79        2.03      0.64 o 
   4  10   5       24.44       26.05      2.11 o 
   5  10   5        1.27        5.75      2.72 o 
   6  10   5       50.15       52.91      6.59 o 
  -6  11   5       26.57       37.70      5.82 o 
  -5  11   5      120.75       83.97      4.46 o 
  -4  11   5       25.14       43.86      2.40 o 
  -3  11   5       77.29       74.38      2.51 o 
  -2  11   5       37.97       36.30      4.20 o 
  -1  11   5      137.42      143.50      3.64 o 
   0  11   5       57.80       45.29      1.26 o 
   1  11   5       74.38       59.06      1.37 o 
   2  11   5      425.90      484.36      4.14 o 
   3  11   5      116.85      114.96      1.88 o 
   4  11   5       22.12       28.29      5.87 o 
   5  11   5        0.45       -1.82      2.88 o 
   6  11   5       52.25       56.93      6.05 o 
  -6  12   5        9.67        9.04      5.52 o 
  -5  12   5       17.78        7.00      3.64 o 
  -4  12   5       15.72        9.43      2.12 o 
  -3  12   5       96.15      115.94      4.25 o 
  -2  12   5      540.99      564.32      7.50 o 
  -1  12   5      566.56      531.95      4.90 o 
   0  12   5       24.55       25.09      1.08 o 
   1  12   5        7.38       17.16      0.99 o 
   2  12   5      367.57      388.01      4.02 o 
   3  12   5       55.45       70.72      1.52 o 
   4  12   5      154.49      169.67      5.63 o 
   5  12   5       64.51       59.31      5.66 o 
  -6  13   5       14.80        7.43      5.64 o 
  -5  13   5       25.74       30.56      4.60 o 
  -4  13   5        3.09        9.64      3.74 o 
  -3  13   5       20.32       14.61      1.79 o 
  -2  13   5      760.30      792.59     11.09 o 
  -1  13   5      133.79      157.47      2.30 o 
   0  13   5       25.24       26.36      1.12 o 
   1  13   5      224.33      228.20      3.09 o 
   2  13   5      123.85      126.31      3.16 o 
   3  13   5      111.17      126.18      2.82 o 
   4  13   5      716.08      739.97     10.69 o 
   5  13   5      126.65      148.16      6.60 o 
  -5  14   5        6.47        2.55      3.95 o 
  -4  14   5       43.80       45.81      3.21 o 
  -3  14   5        8.88        9.87      1.61 o 
  -2  14   5       57.03       62.70      2.13 o 
  -1  14   5      182.75      215.03      3.00 o 
   0  14   5        9.28        4.30      0.90 o 
   1  14   5       53.33       56.10      2.28 o 
   2  14   5       81.73       85.42      3.74 o 
   3  14   5        7.54        8.06      2.47 o 
   4  14   5        7.36       10.58      4.65 o 
   5  14   5       43.82       44.32      6.37 o 
  -5  15   5       73.82       83.95      5.45 o 
  -4  15   5       39.05       27.42      3.07 o 
  -3  15   5       93.95       88.30      2.69 o 
  -2  15   5     1477.96     1560.90     22.76 o 
  -1  15   5      711.02      761.91      8.45 o 
   0  15   5      116.42      106.81      3.51 o 
   1  15   5       82.64       80.21      2.42 o 
   2  15   5       74.55       71.37      2.00 o 
   3  15   5       21.09       18.71      0.97 o 
   4  15   5      149.51      153.82      5.89 o 
   5  15   5      164.30      172.58      7.43 o 
  -5  16   5       23.48       25.24      5.50 o 
  -4  16   5       13.64       22.68      3.37 o 
  -3  16   5      209.84      261.17      4.68 o 
  -2  16   5      330.81      329.53     14.40 o 
  -1  16   5      257.14      277.35      3.69 o 
   0  16   5       68.23       80.34      2.13 o 
   1  16   5        3.86        0.03      3.80 o 
   2  16   5       32.73       26.55      1.67 o 
   3  16   5      136.72      122.17      3.67 o 
   4  16   5      215.89      225.14      8.84 o 
   5  16   5       74.85       85.54      5.87 o 
  -5  17   5        0.76        6.75      4.61 o 
  -4  17   5       46.26       54.46      3.89 o 
  -3  17   5       68.38       74.75      3.04 o 
  -2  17   5      220.27      236.37      4.14 o 
  -1  17   5      972.04     1031.37     10.02 o 
   0  17   5       67.68       68.91      2.11 o 
   1  17   5      144.17      124.56      3.09 o 
   2  17   5       89.67       82.86      6.27 o 
   3  17   5       97.83       92.30      4.65 o 
   4  17   5       26.77       27.08      4.27 o 
   5  17   5        2.44       -5.58      5.58 o 
  -5  18   5       18.61       16.14      7.09 o 
  -4  18   5        1.45       -2.80      3.25 o 
  -3  18   5       24.13       16.21      2.46 o 
  -2  18   5      223.82      225.65      3.75 o 
  -1  18   5     1463.80     1564.92     14.99 o 
   0  18   5      250.99      245.54      4.04 o 
   1  18   5        2.99        3.01      1.54 o 
   2  18   5      213.45      207.94      4.41 o 
   3  18   5       79.85       82.12      3.95 o 
   4  18   5        1.99        3.97      4.22 o 
  -4  19   5        0.19        5.83      4.02 o 
  -3  19   5       38.46       32.78      3.34 o 
  -2  19   5       11.28       10.79      1.99 o 
  -1  19   5      508.78      528.21      6.73 o 
   0  19   5        3.48        2.38      1.40 o 
   1  19   5       25.50       15.79      1.96 o 
   2  19   5        3.45        8.75      2.19 o 
   3  19   5      154.15      151.52      5.95 o 
   4  19   5       77.98       84.36      7.83 o 
  -4  20   5        0.00        0.05      5.44 o 
  -3  20   5       62.64       53.76      4.00 o 
  -2  20   5        0.99        1.02      2.39 o 
  -1  20   5       16.71       10.35      1.63 o 
   0  20   5        8.95        9.01      1.67 o 
   1  20   5      592.37      630.14      9.53 o 
   2  20   5       30.65       35.82      2.84 o 
   3  20   5       16.14       14.08      9.16 o 
   4  20   5       10.99        3.40      5.15 o 
  -4  21   5      299.77      338.69     10.44 o 
  -3  21   5        4.42        8.29      4.12 o 
  -2  21   5        4.38        3.30      2.52 o 
  -1  21   5      270.30      280.25      6.16 o 
   0  21   5      143.55      136.33      6.45 o 
   1  21   5       81.36       70.04      3.67 o 
   2  21   5       37.70       32.19      3.66 o 
   3  21   5       25.30       24.60      3.89 o 
   4  21   5       35.90       30.45      5.16 o 
  -4  22   5      324.04      398.25     11.98 o 
  -3  22   5       38.55       28.98      4.41 o 
  -2  22   5        2.23       -0.52      2.91 o 
  -1  22   5      182.26      174.24      4.94 o 
   0  22   5        0.29       -1.15      2.30 o 
   1  22   5       94.16       94.16      4.54 o 
   2  22   5       36.64       35.05      4.04 o 
   3  22   5        0.07       -1.24      6.85 o 
  -3  23   5        2.32       -4.91      4.91 o 
  -2  23   5        1.85        6.03      3.94 o 
  -1  23   5       39.13       37.53      3.39 o 
   0  23   5        4.69        3.17      3.82 o 
   1  23   5        3.71        6.97      3.32 o 
   2  23   5        5.86        3.78      4.01 o 
   3  23   5       48.55       50.96      4.85 o 
  -3  24   5       12.21       13.16      6.63 o 
  -2  24   5      109.18      117.86      7.02 o 
  -1  24   5       83.42       86.79      5.01 o 
   0  24   5       22.19       12.97      3.18 o 
   1  24   5        3.35        4.10      3.00 o 
   2  24   5        0.75        3.23      3.96 o 
   3  24   5       24.58       24.08      5.47 o 
  -2  25   5       82.15       83.08      7.45 o 
  -1  25   5        0.11        1.77      3.38 o 
   0  25   5      176.69      173.05      8.53 o 
   1  25   5       12.14       16.75      4.28 o 
   2  25   5       53.67       55.18     10.91 o 
  -2  26   5        0.72        1.34      4.84 o 
  -1  26   5       21.66       24.84      4.41 o 
   0  26   5        1.69        0.72      4.27 o 
   1  26   5        0.00        0.66      8.36 o 
   0  27   5        4.40        2.50      4.80 o 
  -6   0   6       23.42       23.42      4.04 o 
  -4   0   6      272.31      345.08      6.38 o 
  -2   0   6      328.14      243.17      3.83 o 
   0   0   6     1225.97     1183.13     11.36 o 
   2   0   6      875.99      784.09      8.09 o 
   4   0   6      653.55      636.22      9.89 o 
   6   0   6       75.66       89.92      7.22 o 
  -6   1   6       18.50       19.22      3.23 o 
  -5   1   6      582.24      609.96     17.49 o 
  -4   1   6      189.76      200.66      3.38 o 
  -3   1   6       63.60       67.43      1.83 o 
  -2   1   6       27.50        6.69      0.84 o 
  -1   1   6      195.98      130.99      1.62 o 
   0   1   6       25.46        8.52      0.60 o 
   1   1   6      616.73      502.20      3.95 o 
   2   1   6       79.29       65.95      2.07 o 
   3   1   6        8.94        5.32      0.75 o 
   4   1   6        4.87       28.01      1.16 o 
   5   1   6       88.61       99.59      3.40 o 
   6   1   6        8.15       -1.22      3.42 o 
  -6   2   6        5.77        4.00      2.72 o 
  -5   2   6      152.65      141.61      3.66 o 
  -4   2   6        0.22        1.81      1.25 o 
  -3   2   6       45.13       44.21      1.50 o 
  -2   2   6      315.32      276.38      3.04 o 
  -1   2   6      912.15      822.27      6.08 o 
   0   2   6       40.55       54.58      1.38 o 
   1   2   6        4.80       14.42      0.73 o 
   2   2   6     3204.93     3273.11     20.62 o 
   3   2   6        2.64       -0.29      0.66 o 
   4   2   6       13.72       13.59      4.06 o 
   5   2   6      104.09      112.68      3.60 o 
   6   2   6        0.00       -1.18      3.10 o 
  -6   3   6       47.35       47.87      4.71 o 
  -5   3   6      125.68      129.88      3.53 o 
  -4   3   6       20.34       22.25      1.60 o 
  -3   3   6       55.43       72.34      1.73 o 
  -2   3   6        1.67        1.23      1.19 o 
  -1   3   6      567.72      562.10      4.83 o 
   0   3   6     1694.99     1531.23     10.22 o 
   1   3   6      182.78      202.49      2.16 o 
   2   3   6      778.15      828.36      6.25 o 
   3   3   6      176.94      152.95      1.88 o 
   4   3   6       75.10       94.39      2.42 o 
   5   3   6       23.55       21.52      2.37 o 
   6   3   6       11.47       15.37      8.07 o 
  -6   4   6      124.77      158.45      6.84 o 
  -5   4   6      121.52      112.34      4.97 o 
  -4   4   6       16.55       18.64      1.46 o 
  -3   4   6      223.96      237.20      3.37 o 
  -2   4   6      215.38      310.87      3.55 o 
  -1   4   6      465.56      388.00      3.56 o 
   0   4   6        0.04        0.98      0.60 o 
   1   4   6      116.77       93.25      1.38 o 
   2   4   6      870.65      854.14      6.34 o 
   3   4   6        5.44       15.22      0.67 o 
   4   4   6       51.00       49.87      2.01 o 
   5   4   6       67.35       63.59      3.12 o 
   6   4   6       30.63       27.61      4.46 o 
  -6   5   6       40.17       29.41      5.76 o 
  -5   5   6       48.90       42.02      2.76 o 
  -4   5   6        0.02        1.42      1.38 o 
  -3   5   6       80.21       67.36      1.84 o 
  -2   5   6      391.60      425.76      4.33 o 
  -1   5   6      644.09      612.36      5.13 o 
   0   5   6     4520.59     4631.61     29.67 o 
   1   5   6      486.15      438.03      3.71 o 
   2   5   6       79.97       82.89      1.47 o 
   3   5   6      189.64      190.34      2.72 o 
   4   5   6       67.71       73.42      2.44 o 
   5   5   6       11.14        0.84      2.19 o 
   6   5   6        1.09       -3.29      3.29 o 
  -6   6   6        4.33       13.73      4.14 o 
  -5   6   6        6.16        1.50      2.06 o 
  -4   6   6       72.54      106.34      2.80 o 
  -3   6   6      173.34      182.21      2.76 o 
  -2   6   6      251.84      215.13      2.74 o 
  -1   6   6     5859.71     6329.35     41.84 o 
   0   6   6      737.05      747.37      5.81 o 
   1   6   6      169.57      141.34      1.81 o 
   2   6   6      379.81      412.40      4.23 o 
   3   6   6      121.25      123.68      2.23 o 
   4   6   6        1.39        0.78      1.44 o 
   5   6   6       10.06       12.28      2.57 o 
   6   6   6        1.47       -3.54      3.54 o 
  -6   7   6        7.01        9.56      4.15 o 
  -5   7   6        0.03        1.15      2.46 o 
  -4   7   6        0.67        1.49      1.40 o 
  -3   7   6     1560.37     1620.02     14.07 o 
  -2   7   6        6.91       19.11      1.16 o 
  -1   7   6     4407.39     4676.51     30.77 o 
   0   7   6      149.81      120.58      1.67 o 
   1   7   6      215.09      270.83      2.62 o 
   2   7   6     1234.42     1334.48     10.10 o 
   3   7   6      447.88      470.51      4.96 o 
   4   7   6       77.38       76.16      4.22 o 
   5   7   6        3.42        1.84      2.59 o 
   6   7   6       11.29        3.99      3.70 o 
  -6   8   6       17.26       20.16      5.47 o 
  -5   8   6        0.13        0.06      2.84 o 
  -4   8   6        0.08        3.25      1.96 o 
  -3   8   6       58.11       49.46      2.36 o 
  -2   8   6      413.03      433.85      4.87 o 
  -1   8   6      124.67      119.60      1.94 o 
   0   8   6      521.39      603.38      5.26 o 
   1   8   6      483.97      501.72      4.39 o 
   2   8   6       22.16       26.39      0.87 o 
   3   8   6       70.75       46.73      2.92 o 
   4   8   6        0.63       -0.11      2.23 o 
   5   8   6       30.37       17.45      6.27 o 
   6   8   6        3.11       -0.05      4.17 o 
  -6   9   6        1.76        4.19      4.57 o 
  -5   9   6       35.49       15.67      3.19 o 
  -4   9   6      787.33      765.61     10.40 o 
  -3   9   6        0.18       -1.37      1.37 o 
  -2   9   6       13.29       14.83      1.33 o 
  -1   9   6       85.67      107.06      1.96 o 
   0   9   6       95.85      113.21      1.61 o 
   1   9   6      114.08      106.13      1.65 o 
   2   9   6       22.34       15.43      0.89 o 
   3   9   6       15.59       16.13      0.93 o 
   4   9   6      113.08      107.29      2.92 o 
   5   9   6        8.20        3.00      3.16 o 
   6   9   6       24.20       11.84      5.20 o 
  -6  10   6       37.97       39.51      5.37 o 
  -5  10   6      144.90      138.38      5.17 o 
  -4  10   6        4.91       11.55      2.14 o 
  -3  10   6       75.96       68.05      3.37 o 
  -2  10   6      132.95      139.54      2.60 o 
  -1  10   6       44.28       40.19      3.03 o 
   0  10   6      519.20      494.88      4.28 o 
   1  10   6      186.28      178.47      2.17 o 
   2  10   6       60.51       77.36      1.49 o 
   3  10   6        0.87        2.73      0.60 o 
   4  10   6        7.83        4.55      2.52 o 
   5  10   6       11.81       12.44      3.19 o 
   6  10   6        0.77        1.12      4.93 o 
  -6  11   6        6.38        8.68      4.60 o 
  -5  11   6       48.08       45.24      4.19 o 
  -4  11   6      453.68      333.28      6.66 o 
  -3  11   6       31.98       46.91      2.36 o 
  -2  11   6       91.68       90.13      2.00 o 
  -1  11   6      272.02      268.05      3.21 o 
   0  11   6      419.55      481.87      4.31 o 
   1  11   6       37.84       36.60      1.14 o 
   2  11   6       79.42       78.39      4.38 o 
   3  11   6       66.26       56.88      1.91 o 
   4  11   6       38.56       37.07      2.53 o 
   5  11   6        4.74       -3.14      3.14 o 
  -6  12   6        0.48       -3.61      4.28 o 
  -5  12   6        3.24       -0.38      6.80 o 
  -4  12   6        2.57        0.51      2.76 o 
  -3  12   6       28.06       20.76      2.07 o 
  -2  12   6      297.35      316.91      4.08 o 
  -1  12   6      254.59      245.31      3.83 o 
   0  12   6      391.59      394.08      4.01 o 
   1  12   6        0.11       -0.75      0.75 o 
   2  12   6      158.70      147.08      2.33 o 
   3  12   6       94.95       81.77      3.48 o 
   4  12   6       61.59       54.46      4.28 o 
   5  12   6       53.14       32.60      4.32 o 
  -5  13   6        5.74        3.03      5.12 o 
  -4  13   6       13.95       11.12      2.74 o 
  -3  13   6      308.77      293.38      5.29 o 
  -2  13   6       28.65       23.30      1.63 o 
  -1  13   6       19.10       18.72      1.11 o 
   0  13   6       33.89       26.55      1.11 o 
   1  13   6       13.19       18.39      1.27 o 
   2  13   6      372.97      384.35      4.49 o 
   3  13   6        0.47       -0.53      0.82 o 
   4  13   6       66.92       77.82      3.93 o 
   5  13   6      232.66      251.41     12.78 o 
  -5  14   6      101.72      102.82      6.50 o 
  -4  14   6        8.88        9.88      2.68 o 
  -3  14   6      118.30       99.11      3.29 o 
  -2  14   6     1368.92     1393.52     13.98 o 
  -1  14   6        0.17        1.52      0.77 o 
   0  14   6      404.48      412.90      6.48 o 
   1  14   6        0.00        0.01      1.21 o 
   2  14   6        0.57        0.39      1.21 o 
   3  14   6       55.04       47.59      1.68 o 
   4  14   6       70.00       66.18      4.19 o 
   5  14   6       19.89       12.99      4.69 o 
  -5  15   6        6.36        1.26      4.51 o 
  -4  15   6       10.22        8.97      3.48 o 
  -3  15   6      284.01      316.59      5.72 o 
  -2  15   6      539.29      573.47      6.89 o 
  -1  15   6      808.41      800.31     16.59 o 
   0  15   6      522.17      542.81      5.58 o 
   1  15   6       13.93       16.70      1.69 o 
   2  15   6       19.84       16.95      2.84 o 
   3  15   6       43.32       30.59      2.71 o 
   4  15   6        9.84        7.39      3.42 o 
   5  15   6        4.39        2.84      4.64 o 
  -5  16   6       31.84       37.42      4.99 o 
  -4  16   6        1.76        4.38      3.80 o 
  -3  16   6       24.43       19.06      2.14 o 
  -2  16   6       23.68       28.50      1.90 o 
  -1  16   6      880.27      943.88      9.71 o 
   0  16   6      102.22       99.24      2.14 o 
   1  16   6       10.49        7.41      1.53 o 
   2  16   6        3.88        1.11      1.40 o 
   3  16   6       13.19        9.65      2.12 o 
   4  16   6        5.32        1.90      4.27 o 
   5  16   6      104.78      104.24     15.48 o 
  -5  17   6        1.69       -0.13      4.59 o 
  -4  17   6        0.33        3.99      3.04 o 
  -3  17   6        0.81       -0.71      2.16 o 
  -2  17   6      446.30      469.63      6.18 o 
  -1  17   6      246.51      225.32      3.61 o 
   0  17   6      225.84      238.21      4.39 o 
   1  17   6        4.89        1.88      1.61 o 
   2  17   6      101.30      106.77      2.72 o 
   3  17   6        2.43        1.35      2.42 o 
   4  17   6        4.75        5.75      3.79 o 
   5  17   6       46.31       35.87      5.97 o 
  -5  18   6       54.38       71.93      7.28 o 
  -4  18   6       12.82        9.76      3.93 o 
  -3  18   6       77.55       69.32      3.46 o 
  -2  18   6        4.15        1.89      1.91 o 
  -1  18   6       30.47       23.76      1.68 o 
   0  18   6      193.36      193.82      4.21 o 
   1  18   6      701.00      688.32      9.16 o 
   2  18   6        0.65       -1.53      1.78 o 
   3  18   6       56.75       54.51      4.16 o 
   4  18   6        0.06       -4.14      4.14 o 
  -4  19   6        0.72       -0.73      3.54 o 
  -3  19   6       38.78       43.63      3.92 o 
  -2  19   6       21.39       22.13      2.73 o 
  -1  19   6      322.77      323.86      4.92 o 
   0  19   6      140.22      144.80      6.80 o 
   1  19   6        5.99        8.92      1.89 o 
   2  19   6      141.06      118.77      4.26 o 
   3  19   6        3.67       -0.66      3.37 o 
   4  19   6        1.09        8.05      4.17 o 
  -4  20   6        3.54        6.45      4.28 o 
  -3  20   6       45.38       54.07      4.24 o 
  -2  20   6       19.78       26.26      3.12 o 
  -1  20   6       18.04       16.64      1.94 o 
   0  20   6       15.48       13.93      2.35 o 
   1  20   6      149.45      151.50      4.59 o 
   2  20   6      268.26      258.51      6.56 o 
   3  20   6        8.70        9.17      3.96 o 
   4  20   6      100.28      113.35      8.76 o 
  -4  21   6       35.89       46.43      5.43 o 
  -3  21   6        0.25       -3.47      3.47 o 
  -2  21   6        0.01       -0.73      2.59 o 
  -1  21   6        7.27        4.04      2.31 o 
   0  21   6      242.97      236.49      9.00 o 
   1  21   6      123.67      100.24      4.45 o 
   2  21   6       77.39       94.36     11.34 o 
   3  21   6        7.59        4.90      3.76 o 
   4  21   6       54.52       46.33      6.37 o 
  -3  22   6      382.53      435.50     22.45 o 
  -2  22   6        7.00        9.80      3.48 o 
  -1  22   6        8.70        3.32      2.66 o 
   0  22   6       13.64       13.42      2.81 o 
   1  22   6       80.15       77.89      4.31 o 
   2  22   6        5.08       -1.90      6.82 o 
   3  22   6        9.33        8.42      3.65 o 
  -3  23   6        6.92       -2.43      4.84 o 
  -2  23   6        1.59        0.85      3.65 o 
  -1  23   6       27.69       22.53      3.11 o 
   0  23   6        1.70        5.93      2.91 o 
   1  23   6       54.30       50.41      4.06 o 
   2  23   6       62.15       64.13      8.79 o 
   3  23   6       57.74       59.56      5.67 o 
  -3  24   6        0.14       -1.01      5.50 o 
  -2  24   6        0.10       -3.69      7.06 o 
  -1  24   6      101.05      103.92      6.16 o 
   0  24   6        0.00       -3.07      3.21 o 
   1  24   6       16.28       12.84      3.70 o 
   2  24   6      286.52      316.23     18.46 o 
  -2  25   6       12.04        4.97      6.45 o 
  -1  25   6        9.29       11.81      4.17 o 
   0  25   6       17.08       17.74      4.48 o 
   1  25   6       22.10       20.71      4.41 o 
   2  25   6       22.90       21.87      5.76 o 
  -1  26   6       86.99       86.00      5.87 o 
   0  26   6       19.61       15.60      4.42 o 
   1  26   6        3.64        4.95      7.51 o 
  -5   0   7       10.66        9.19      2.97 o 
  -3   0   7        0.00        4.78      1.43 o 
  -1   0   7      218.09      161.86      2.71 o 
   1   0   7       25.60       37.92      1.54 o 
   3   0   7       36.44       36.80      1.65 o 
   5   0   7      210.87      178.70      7.07 o 
  -6   1   7       41.26       46.82      4.61 o 
  -5   1   7      220.38      241.53      5.26 o 
  -4   1   7     1992.83     2248.81     20.07 o 
  -3   1   7     1969.63     2066.38     16.29 o 
  -2   1   7       10.41       28.65      1.14 o 
  -1   1   7      166.54      153.28      1.84 o 
   0   1   7      426.16      457.34      3.78 o 
   1   1   7      271.89      277.31      2.72 o 
   2   1   7     3298.97     3525.63     22.17 o 
   3   1   7       22.16       31.49      1.16 o 
   4   1   7      160.89      151.11      2.56 o 
   5   1   7        0.91       -2.98      3.21 o 
   6   1   7        4.83        0.84      3.65 o 
  -6   2   7       33.45       33.25      4.20 o 
  -5   2   7      119.16      134.37      3.72 o 
  -4   2   7      253.73      262.76      4.28 o 
  -3   2   7       21.74       27.82      1.36 o 
  -2   2   7     1780.43     1724.72     13.37 o 
  -1   2   7       18.99       26.48      1.73 o 
   0   2   7       68.93      148.01      3.19 o 
   1   2   7       28.41       53.55      1.19 o 
   2   2   7     1743.56     1808.23     20.42 o 
   3   2   7     2886.32     3116.93     21.50 o 
   4   2   7      362.67      382.86      5.28 o 
   5   2   7        1.86        0.91      2.12 o 
   6   2   7       12.43        7.50      4.51 o 
  -6   3   7       96.42       97.26      5.57 o 
  -5   3   7       20.77       26.37      2.48 o 
  -4   3   7      356.48      340.92      7.81 o 
  -3   3   7        3.37        9.36      1.14 o 
  -2   3   7       81.15      104.65      2.28 o 
  -1   3   7     3153.16     3042.98     20.41 o 
   0   3   7     1181.36     1223.97      8.64 o 
   1   3   7      231.01      265.29      2.70 o 
   2   3   7      235.24      229.38      2.41 o 
   3   3   7       55.48       84.53      1.57 o 
   4   3   7       11.51       13.03      1.58 o 
   5   3   7       46.36       37.36      2.70 o 
   6   3   7       55.87       41.55      4.81 o 
  -6   4   7        0.00       -1.57      3.99 o 
  -5   4   7        2.28        2.88      2.28 o 
  -4   4   7      210.65      201.46      2.97 o 
  -3   4   7      618.98      596.00      6.22 o 
  -2   4   7      565.82      524.97      5.07 o 
  -1   4   7     1291.58     1367.53     10.00 o 
   0   4   7      334.67      346.12      4.01 o 
   1   4   7       43.49       50.50      1.78 o 
   2   4   7     1050.16     1136.45      8.67 o 
   3   4   7      215.30      237.10      2.64 o 
   4   4   7      604.77      610.76      7.76 o 
   5   4   7       78.56       87.13      3.96 o 
   6   4   7       14.63       21.82      4.68 o 
  -6   5   7        4.65        3.30      3.97 o 
  -5   5   7        1.35       -0.29      2.15 o 
  -4   5   7      244.44      227.97      4.11 o 
  -3   5   7       83.20       62.26      2.31 o 
  -2   5   7      135.51      133.14      2.63 o 
  -1   5   7      439.66      489.18      6.22 o 
   0   5   7       16.15       19.17      1.57 o 
   1   5   7       62.92       78.31      1.39 o 
   2   5   7      105.42      102.47      1.73 o 
   3   5   7       29.88       29.29      1.03 o 
   4   5   7       24.80       22.06      1.71 o 
   5   5   7       50.25       57.88      3.20 o 
   6   5   7       13.47        6.91      8.34 o 
  -6   6   7       33.07       27.16      5.50 o 
  -5   6   7       11.61        9.97      5.10 o 
  -4   6   7        2.39       10.25      3.21 o 
  -3   6   7       20.24       24.03      1.29 o 
  -2   6   7       83.61       85.93      1.79 o 
  -1   6   7        2.72       -0.10      0.67 o 
   0   6   7      170.99      201.98      2.35 o 
   1   6   7      180.73      200.64      2.34 o 
   2   6   7      162.35      170.65      2.27 o 
   3   6   7      340.68      304.57      3.39 o 
   4   6   7        8.55        8.95      1.65 o 
   5   6   7      114.01      113.12      4.88 o 
   6   6   7       21.50       35.11      4.77 o 
  -6   7   7      102.75       94.82      6.44 o 
  -5   7   7       26.71       11.04      3.41 o 
  -4   7   7        8.17       20.40      4.04 o 
  -3   7   7        2.09        0.10      1.39 o 
  -2   7   7        0.01        0.86      1.09 o 
  -1   7   7        0.11        5.18      0.84 o 
   0   7   7      755.55      816.21      7.29 o 
   1   7   7       75.95       85.10      1.97 o 
   2   7   7      285.03      282.55      3.04 o 
   3   7   7       28.77       38.17      2.74 o 
   4   7   7       56.21       61.24      2.57 o 
   5   7   7       56.79       30.47      8.55 o 
   6   7   7        4.38        0.87      7.38 o 
  -6   8   7        0.10       -3.10      4.74 o 
  -5   8   7       54.42       81.78      5.95 o 
  -4   8   7       20.16       10.91      2.04 o 
  -3   8   7      276.86      274.48      4.56 o 
  -2   8   7      256.40      208.59      3.04 o 
  -1   8   7        5.00        3.33      1.17 o 
   0   8   7      775.31      860.46      9.12 o 
   1   8   7      136.09      139.24      1.93 o 
   2   8   7       41.40       46.01      1.31 o 
   3   8   7      492.02      498.01      5.39 o 
   4   8   7        7.76        7.25      1.87 o 
   5   8   7        6.11        2.65      3.24 o 
   6   8   7       58.10       61.10      6.37 o 
  -6   9   7        0.58        5.94      4.79 o 
  -5   9   7       10.26        2.42      3.16 o 
  -4   9   7      494.14      466.67      8.66 o 
  -3   9   7        0.43        0.39      1.40 o 
  -2   9   7       28.46       36.74      1.63 o 
  -1   9   7     1031.90     1194.56      9.65 o 
   0   9   7       96.28       91.13      1.81 o 
   1   9   7       24.22       13.61      0.74 o 
   2   9   7      149.85      167.48      2.34 o 
   3   9   7        1.15        2.16      0.75 o 
   4   9   7       79.69       98.58      3.25 o 
   5   9   7        4.11        7.44      3.03 o 
   6   9   7        3.36        0.75      4.52 o 
  -6  10   7        4.53        7.79      4.41 o 
  -5  10   7        3.51        3.76      3.78 o 
  -4  10   7        7.29        4.67      2.10 o 
  -3  10   7      157.49      146.39      3.48 o 
  -2  10   7       64.77       86.31      2.23 o 
  -1  10   7      182.16      187.50      2.89 o 
   0  10   7      498.26      533.57      4.96 o 
   1  10   7       17.95       28.93      1.03 o 
   2  10   7      436.43      460.22      4.55 o 
   3  10   7       13.14        8.27      1.75 o 
   4  10   7        5.18        4.62      1.86 o 
   5  10   7       26.89       20.00      3.58 o 
  -6  11   7       88.77       83.79      6.99 o 
  -5  11   7       74.26       56.34      4.64 o 
  -4  11   7       11.84       23.80      3.16 o 
  -3  11   7      636.82      631.04      8.98 o 
  -2  11   7      118.36      121.13      2.76 o 
  -1  11   7      108.80      120.61      2.14 o 
   0  11   7      168.25      154.03      2.06 o 
   1  11   7       44.88       42.80      1.38 o 
   2  11   7      164.32      153.26      2.35 o 
   3  11   7       51.46       48.65      2.74 o 
   4  11   7        3.51        4.60      3.48 o 
   5  11   7       15.75       18.31      4.09 o 
  -5  12   7        6.63        6.87      5.20 o 
  -4  12   7       71.68       59.36      3.88 o 
  -3  12   7      135.58      112.19      3.39 o 
  -2  12   7      220.43      249.87      6.30 o 
  -1  12   7      537.17      494.73      5.01 o 
   0  12   7        0.36        1.06      0.63 o 
   1  12   7       79.03       58.53      1.59 o 
   2  12   7      275.87      272.84      3.61 o 
   3  12   7        1.42        0.92      0.85 o 
   4  12   7       57.89       59.88      3.32 o 
   5  12   7      319.64      333.05      9.61 o 
  -5  13   7        8.10       12.09      4.56 o 
  -4  13   7      148.90      150.04      6.24 o 
  -3  13   7      143.50      116.01      5.23 o 
  -2  13   7      156.64      167.93      3.34 o 
  -1  13   7      767.76      750.83      7.20 o 
   0  13   7      553.24      539.28      5.23 o 
   1  13   7       67.76       68.93      1.78 o 
   2  13   7        1.50        1.51      1.01 o 
   3  13   7        3.20        4.55      0.76 o 
   4  13   7       77.04       68.64      3.88 o 
   5  13   7       61.99       47.09      6.96 o 
  -5  14   7       91.81       93.51      8.44 o 
  -4  14   7      158.71      176.38      5.87 o 
  -3  14   7       64.57       57.98      3.14 o 
  -2  14   7      378.70      333.75      5.14 o 
  -1  14   7     1804.01     1928.82     16.57 o 
   0  14   7      485.92      460.89      5.43 o 
   1  14   7      296.10      328.85      4.69 o 
   2  14   7      247.01      257.95      4.23 o 
   3  14   7       60.22       52.70      4.22 o 
   4  14   7       19.24       10.28      3.51 o 
   5  14   7        4.05        3.74      5.28 o 
  -5  15   7        3.95       -3.95      3.95 o 
  -4  15   7        1.92       -2.69      5.07 o 
  -3  15   7      162.98      172.19      4.66 o 
  -2  15   7      114.51      112.16      2.94 o 
  -1  15   7     1359.98     1454.58     13.25 o 
   0  15   7      136.95      123.05      2.72 o 
   1  15   7       10.14        8.75      1.65 o 
   2  15   7      179.34      181.77      3.62 o 
   3  15   7        8.52       11.14      2.16 o 
   4  15   7      115.46      133.73      5.91 o 
   5  15   7       64.08       64.88      7.06 o 
  -5  16   7       15.12       23.99      5.40 o 
  -4  16   7       16.59       17.06      3.97 o 
  -3  16   7       17.52       19.17      2.88 o 
  -2  16   7        0.33        1.52      1.44 o 
  -1  16   7       15.52       18.40      1.60 o 
   0  16   7      586.83      606.72      7.42 o 
   1  16   7        9.79       10.84      2.23 o 
   2  16   7      186.44      195.59      4.06 o 
   3  16   7       12.78        9.80      2.40 o 
   4  16   7       22.74       24.88      3.93 o 
   5  16   7       34.99       42.10      6.45 o 
  -5  17   7       27.52       15.21      5.91 o 
  -4  17   7       13.86       12.28      3.27 o 
  -3  17   7       36.89       34.73      3.88 o 
  -2  17   7       13.43       14.79      2.36 o 
  -1  17   7      159.70      147.22      3.04 o 
   0  17   7       58.34       62.93      3.51 o 
   1  17   7        8.36       10.94      2.10 o 
   2  17   7      198.15      185.58      7.25 o 
   3  17   7       38.25       30.52      3.65 o 
   4  17   7       21.23       19.05      4.64 o 
  -4  18   7       48.27       43.65      4.54 o 
  -3  18   7       13.41       16.09      2.79 o 
  -2  18   7       30.94       27.22      2.55 o 
  -1  18   7      984.00     1054.79     11.23 o 
   0  18   7      127.58      125.58      5.02 o 
   1  18   7      338.72      378.81      6.61 o 
   2  18   7       54.70       45.50      3.09 o 
   3  18   7        5.77        1.99      4.43 o 
   4  18   7       45.11       46.88      9.69 o 
  -4  19   7        1.85       -0.51      4.15 o 
  -3  19   7       27.83       17.51      3.45 o 
  -2  19   7       63.80       53.94      4.75 o 
  -1  19   7      343.72      332.57      5.49 o 
   0  19   7       38.64       35.65      2.40 o 
   1  19   7      751.88      777.15     11.98 o 
   2  19   7      276.93      275.53      6.86 o 
   3  19   7       98.40       91.39      7.12 o 
   4  19   7       23.24       20.90      5.74 o 
  -4  20   7        1.68       -4.12      4.12 o 
  -3  20   7       11.68       21.80      4.13 o 
  -2  20   7        0.47        0.86      2.58 o 
  -1  20   7       23.45       21.89      2.19 o 
   0  20   7        2.89        3.01      3.19 o 
   1  20   7        2.73        1.45      4.43 o 
   2  20   7       91.68       82.49      7.54 o 
   3  20   7        2.69        0.94      3.45 o 
   4  20   7        7.29       14.25      5.14 o 
  -4  21   7       65.59       74.04      7.00 o 
  -3  21   7      144.62      146.33      6.73 o 
  -2  21   7       19.22       17.71      3.77 o 
  -1  21   7       30.53       28.13      3.01 o 
   0  21   7        6.33        4.51      2.42 o 
   1  21   7       74.38       67.79      3.92 o 
   2  21   7       33.33       23.75      3.88 o 
   3  21   7       64.31       63.30      5.44 o 
  -3  22   7        5.60        9.98      5.73 o 
  -2  22   7        2.44        5.45      4.08 o 
  -1  22   7       14.45       14.14      3.27 o 
   0  22   7        0.25       -2.65      2.65 o 
   1  22   7        4.17        2.60      3.29 o 
   2  22   7       12.06       20.74      4.62 o 
   3  22   7        0.31       -1.28      4.44 o 
  -3  23   7       46.59       51.16      6.11 o 
  -2  23   7       17.48       18.61      4.42 o 
  -1  23   7       27.56       24.31      3.85 o 
   0  23   7       13.22        8.59      3.11 o 
   1  23   7       17.00        8.19      3.82 o 
   2  23   7      171.09      156.57      7.88 o 
   3  23   7       73.88       72.65      6.05 o 
  -2  24   7        5.80        3.49     10.09 o 
  -1  24   7      144.81      139.58      6.61 o 
   0  24   7        1.20        2.00      3.18 o 
   1  24   7        0.90        5.59      5.23 o 
   2  24   7       31.93       28.13     15.06 o 
  -2  25   7       80.38       63.32      5.80 o 
  -1  25   7        1.21        0.19      4.62 o 
   0  25   7        0.12        2.69      4.17 o 
   1  25   7        7.69        2.30      4.54 o 
  -1  26   7       13.73       12.82      5.12 o 
   0  26   7        4.41       -2.13      4.88 o 
  -6   0   8       23.88       25.07      5.95 o 
  -4   0   8      609.48      556.20      9.78 o 
  -2   0   8       46.18       69.79      2.28 o 
   0   0   8      245.39      238.33      3.40 o 
   2   0   8      224.50      222.19      3.56 o 
   4   0   8      747.95      796.83     11.75 o 
   6   0   8       48.08       41.32      7.44 o 
  -6   1   8        6.40        6.76      4.54 o 
  -5   1   8        0.01       -2.37      2.37 o 
  -4   1   8      161.63      143.13      3.17 o 
  -3   1   8     1512.43     1533.96     12.46 o 
  -2   1   8      348.36      364.30      3.77 o 
  -1   1   8      195.68      198.03      2.48 o 
   0   1   8     2845.78     3086.29     19.97 o 
   1   1   8      207.93      243.94      2.63 o 
   2   1   8        0.49        1.86      0.71 o 
   3   1   8       17.49        7.47      0.99 o 
   4   1   8      145.80      167.49      2.72 o 
   5   1   8        0.51       -1.34      2.05 o 
   6   1   8       45.87       49.31      5.82 o 
  -6   2   8        1.04       -0.06      3.66 o 
  -5   2   8      181.31      218.11      5.16 o 
  -4   2   8      740.00      713.78      8.04 o 
  -3   2   8      174.13      160.34      2.68 o 
  -2   2   8      866.05      912.63      7.84 o 
  -1   2   8        2.08       10.06      1.06 o 
   0   2   8       64.08       60.26      2.84 o 
   1   2   8     1729.91     1908.94     13.40 o 
   2   2   8      192.52      231.03      2.46 o 
   3   2   8       33.73       42.66      1.41 o 
   4   2   8      157.58      154.25      6.51 o 
   5   2   8      137.36      129.14      4.06 o 
   6   2   8        0.23       -2.84      4.14 o 
  -6   3   8       23.25       25.35      4.46 o 
  -5   3   8       67.64       56.49      6.72 o 
  -4   3   8      324.07      309.18      6.06 o 
  -3   3   8        2.75        1.45      2.81 o 
  -2   3   8      225.06      172.89      2.53 o 
  -1   3   8     1488.04     1543.49     11.32 o 
   0   3   8     1567.46     1838.40     12.91 o 
   1   3   8     1985.18     2032.93     13.60 o 
   2   3   8     3262.53     3460.88     23.69 o 
   3   3   8       29.26       31.85      2.18 o 
   4   3   8      228.86      220.53      4.22 o 
   5   3   8       28.46       24.25      2.91 o 
   6   3   8      109.22      144.51      7.02 o 
  -6   4   8        0.00       -2.84      7.17 o 
  -5   4   8       50.52       35.67      3.93 o 
  -4   4   8       16.88       24.92      2.04 o 
  -3   4   8        2.32        2.32      1.35 o 
  -2   4   8       57.10       62.70      1.57 o 
  -1   4   8      828.51      924.27      7.19 o 
   0   4   8        3.58        2.67      0.51 o 
   1   4   8      150.48      158.83      2.09 o 
   2   4   8      107.93      116.56      1.97 o 
   3   4   8      889.55      875.34      7.71 o 
   4   4   8        5.96        5.50      1.95 o 
   5   4   8       30.45       26.80      3.25 o 
   6   4   8        0.03       -4.33      7.04 o 
  -6   5   8       61.80       57.70      5.69 o 
  -5   5   8      133.01      140.31      5.01 o 
  -4   5   8      256.03      244.70      4.37 o 
  -3   5   8      278.02      276.96      3.93 o 
  -2   5   8       88.24       76.64      2.23 o 
  -1   5   8      522.40      519.31      4.63 o 
   0   5   8      178.17      191.47      2.33 o 
   1   5   8      118.10       96.22      1.62 o 
   2   5   8      244.71      265.38      3.07 o 
   3   5   8       10.32        4.92      1.62 o 
   4   5   8        3.10        5.58      1.69 o 
   5   5   8       82.36       97.09      6.98 o 
   6   5   8       64.84       50.49      6.09 o 
  -6   6   8       76.66       77.59      6.19 o 
  -5   6   8        5.79        4.41      2.83 o 
  -4   6   8      145.13      196.41      5.63 o 
  -3   6   8        6.47       10.24      1.38 o 
  -2   6   8       44.34       38.48      1.29 o 
  -1   6   8      155.36      132.74      1.97 o 
   0   6   8       74.87       60.98      1.43 o 
   1   6   8      202.20      189.67      2.31 o 
   2   6   8      708.54      732.59     12.90 o 
   3   6   8       24.42       23.18      1.24 o 
   4   6   8      372.65      414.16      6.42 o 
   5   6   8        0.09        2.80      2.85 o 
   6   6   8      105.70       93.56     16.33 o 
  -6   7   8       17.17       13.22      5.16 o 
  -5   7   8       39.38       32.23      3.52 o 
  -4   7   8       27.60       27.84      1.83 o 
  -3   7   8       40.63       42.21      3.05 o 
  -2   7   8       74.32       57.93      1.44 o 
  -1   7   8      121.16      114.94      1.87 o 
   0   7   8       10.60        9.83      0.90 o 
   1   7   8        1.35        2.49      0.90 o 
   2   7   8      329.88      340.27      3.68 o 
   3   7   8      309.48      296.77      3.77 o 
   4   7   8       85.24       87.11      3.13 o 
   5   7   8      175.77      169.85      5.90 o 
  -6   8   8       40.74       42.92      5.76 o 
  -5   8   8       18.14       28.15      3.95 o 
  -4   8   8      440.07      448.44     10.36 o 
  -3   8   8        0.07       -1.68      1.68 o 
  -2   8   8        0.51        0.85      1.27 o 
  -1   8   8      181.59      188.87      2.57 o 
   0   8   8      233.41      193.11      2.57 o 
   1   8   8      410.26      438.40      4.14 o 
   2   8   8       59.50       73.77      1.67 o 
   3   8   8      906.46      908.85      9.06 o 
   4   8   8      122.05      120.47      4.21 o 
   5   8   8      161.85      177.31      6.18 o 
  -6   9   8       18.27        6.67      5.89 o 
  -5   9   8       67.96       71.92      4.62 o 
  -4   9   8        0.67        0.75      3.37 o 
  -3   9   8        3.70       -0.65      1.86 o 
  -2   9   8      523.10      510.68      5.96 o 
  -1   9   8      307.86      310.89      3.58 o 
   0   9   8      144.89      155.69      2.40 o 
   1   9   8       22.56       22.00      1.41 o 
   2   9   8       45.07       41.42      2.50 o 
   3   9   8      219.74      218.97      5.23 o 
   4   9   8      260.58      280.34     10.52 o 
   5   9   8       16.51       13.47      4.07 o 
  -6  10   8       53.38       56.74      6.57 o 
  -5  10   8      126.16      110.31      5.78 o 
  -4  10   8       48.44       29.19      2.91 o 
  -3  10   8       19.75       14.22      2.92 o 
  -2  10   8      554.88      576.74      7.06 o 
  -1  10   8       42.90       47.63      2.63 o 
   0  10   8       69.19       71.89      1.65 o 
   1  10   8      305.29      309.52      3.57 o 
   2  10   8        1.89        2.04      0.90 o 
   3  10   8       18.72       22.32      1.36 o 
   4  10   8        0.46        3.30      2.76 o 
   5  10   8      241.92      289.52     11.21 o 
  -5  11   8       20.91       22.89      3.99 o 
  -4  11   8      273.56      254.02      7.02 o 
  -3  11   8      219.02      215.56      4.73 o 
  -2  11   8        4.37        1.11      2.95 o 
  -1  11   8        1.34        1.59      0.80 o 
   0  11   8       17.29       13.80      0.96 o 
   1  11   8       18.02       12.48      0.95 o 
   2  11   8      129.43      153.01      2.81 o 
   3  11   8       65.78       62.97      1.88 o 
   4  11   8        4.05        3.87      2.63 o 
   5  11   8      141.67      170.46      9.67 o 
  -5  12   8      105.29      111.91      5.92 o 
  -4  12   8      152.50      176.56      5.88 o 
  -3  12   8        1.68        4.68      2.15 o 
  -2  12   8        3.98        1.19      1.33 o 
  -1  12   8       31.54       47.43      1.59 o 
   0  12   8      102.80      115.76      5.84 o 
   1  12   8        2.01        1.30      0.90 o 
   2  12   8      406.25      387.62      5.21 o 
   3  12   8       91.68      100.57      2.44 o 
   4  12   8       42.00       35.38      3.37 o 
   5  12   8       41.70       52.42      5.21 o 
  -5  13   8       81.53       60.98      9.91 o 
  -4  13   8        8.99        5.08      3.21 o 
  -3  13   8       83.70       66.34      3.85 o 
  -2  13   8      516.11      573.31      7.30 o 
  -1  13   8      180.41      202.59      3.10 o 
   0  13   8      908.85      972.64      9.58 o 
   1  13   8       14.21       10.76      1.24 o 
   2  13   8       62.75       59.63      2.89 o 
   3  13   8       94.21       97.99      2.83 o 
   4  13   8       65.74       71.93      4.68 o 
   5  13   8      298.54      351.86     10.49 o 
  -5  14   8       27.19       14.94      4.45 o 
  -4  14   8       47.72       38.03      4.20 o 
  -3  14   8       84.99       86.56      3.98 o 
  -2  14   8      545.40      548.95      7.61 o 
  -1  14   8     1403.04     1524.03     13.50 o 
   0  14   8      377.12      390.90      7.07 o 
   1  14   8      472.33      490.15      6.55 o 
   2  14   8      154.06      155.66      6.03 o 
   3  14   8       56.24       59.36      2.71 o 
   4  14   8        1.58        4.82      3.51 o 
   5  14   8       22.16       10.53      5.05 o 
  -5  15   8        5.43        2.13      4.54 o 
  -4  15   8       45.07       39.76      4.94 o 
  -3  15   8      131.04      106.10      4.81 o 
  -2  15   8       11.02       11.19      1.88 o 
  -1  15   8     1619.82     1812.50     16.84 o 
   0  15   8        1.34       -0.11      1.35 o 
   1  15   8      309.99      338.54      5.91 o 
   2  15   8      101.91      109.68      2.67 o 
   3  15   8      482.88      509.20     10.21 o 
   4  15   8       30.73       28.55      4.34 o 
   5  15   8       50.16       45.58      6.31 o 
  -5  16   8       21.95       21.18      5.12 o 
  -4  16   8        5.35        9.89      5.05 o 
  -3  16   8        0.00        1.98      3.00 o 
  -2  16   8      126.86      131.96      3.84 o 
  -1  16   8        0.26       -0.69      1.57 o 
   0  16   8      452.95      493.17      6.90 o 
   1  16   8       35.01       26.80      2.02 o 
   2  16   8      222.55      222.39      4.79 o 
   3  16   8       18.16       14.18      2.77 o 
   4  16   8        0.95       -0.25      9.96 o 
  -4  17   8        3.43        5.18      3.97 o 
  -3  17   8       76.99       63.59      4.23 o 
  -2  17   8      165.54      164.32      4.23 o 
  -1  17   8        2.74        6.61      1.57 o 
   0  17   8       87.91       89.07      5.13 o 
   1  17   8      929.84      974.13     12.18 o 
   2  17   8      207.31      222.93     11.31 o 
   3  17   8       89.87       88.02      4.87 o 
   4  17   8       24.23       20.69      4.71 o 
  -4  18   8       18.97        7.36      3.75 o 
  -3  18   8        0.45        4.57      6.66 o 
  -2  18   8       23.17       13.55      3.08 o 
  -1  18   8      179.26      208.39      4.57 o 
   0  18   8      645.79      708.05     10.15 o 
   1  18   8        0.57        2.02      2.15 o 
   2  18   8       11.88       10.29      4.65 o 
   3  18   8       29.39       19.28      3.53 o 
   4  18   8       13.98       16.05      5.03 o 
  -4  19   8       66.48       79.30      5.92 o 
  -3  19   8        0.12        4.55      3.41 o 
  -2  19   8        0.48       -1.62      4.97 o 
  -1  19   8        9.80        7.12      1.88 o 
   0  19   8      749.50      767.75     15.74 o 
   1  19   8        0.39        0.53      2.12 o 
   2  19   8      413.04      420.35     19.45 o 
   3  19   8        0.49       -3.96      3.96 o 
   4  19   8        4.13        6.56      5.29 o 
  -4  20   8      142.34      125.51      7.15 o 
  -3  20   8       13.84       14.29      3.67 o 
  -2  20   8      155.62      138.34      9.80 o 
  -1  20   8       42.93       40.50      3.48 o 
   0  20   8      340.49      351.70      7.49 o 
   1  20   8      303.01      303.82      7.24 o 
   2  20   8        9.53        4.91      3.53 o 
   3  20   8       13.30       16.16      4.16 o 
  -3  21   8        1.54        2.99      5.02 o 
  -2  21   8       12.47       20.71      3.75 o 
  -1  21   8        6.18        5.48      3.29 o 
   0  21   8       76.38       75.69      4.43 o 
   1  21   8       19.72       25.89      4.14 o 
   2  21   8        0.22       -0.99      4.19 o 
   3  21   8        6.05        0.35      4.86 o 
  -3  22   8      111.19      135.43      8.57 o 
  -2  22   8       70.19       68.84      4.66 o 
  -1  22   8       23.63       22.42      3.82 o 
   0  22   8        0.28       -0.94      3.23 o 
   1  22   8      117.09      121.78     10.52 o 
   2  22   8       34.67       29.23      5.11 o 
   3  22   8       12.41       11.42      4.49 o 
  -2  23   8        0.18        0.61      5.31 o 
  -1  23   8        5.83       -1.44      3.16 o 
   0  23   8        1.49        2.38      2.96 o 
   1  23   8       27.39       26.19      4.05 o 
   2  23   8        1.08        4.30      4.90 o 
  -2  24   8       74.06       68.54      6.26 o 
  -1  24   8       92.90      111.04      6.14 o 
   0  24   8        2.83        2.12      3.68 o 
   1  24   8        0.14       -1.44      3.82 o 
   2  24   8       70.13       67.81      6.80 o 
  -1  25   8       75.37       81.00     10.06 o 
   0  25   8        4.52       -4.03      4.03 o 
   1  25   8        1.28       -0.10      7.78 o 
  -5   0   9       18.30       17.15      4.09 o 
  -3   0   9        0.09       -0.74      1.75 o 
  -1   0   9      658.49      698.00      8.83 o 
   1   0   9       20.51       15.35      1.38 o 
   3   0   9      440.59      467.95      6.64 o 
   5   0   9      216.08      238.56      9.72 o 
  -6   1   9        5.64        2.45      7.57 o 
  -5   1   9       82.06       66.46      3.81 o 
  -4   1   9      119.53      101.64      2.98 o 
  -3   1   9      704.86      725.90     12.71 o 
  -2   1   9       32.56       29.12      1.59 o 
  -1   1   9      373.82      334.04      3.62 o 
   0   1   9        8.87        9.11      1.33 o 
   1   1   9      141.19      161.12      2.23 o 
   2   1   9       20.48       21.37      1.03 o 
   3   1   9      608.47      596.71      5.70 o 
   4   1   9       16.96       16.68      1.58 o 
   5   1   9       28.85       27.75      5.42 o 
   6   1   9        3.28        1.10      4.88 o 
  -6   2   9        2.13       -0.71      4.20 o 
  -5   2   9       59.59       61.73      3.74 o 
  -4   2   9      365.99      337.94      5.14 o 
  -3   2   9      942.02      976.92      9.53 o 
  -2   2   9       69.60       47.52      2.07 o 
  -1   2   9      659.29      617.49      5.73 o 
   0   2   9       72.40       67.01      1.41 o 
   1   2   9      111.44      115.08      1.88 o 
   2   2   9      128.24      138.62      1.96 o 
   3   2   9      216.65      222.81      3.56 o 
   4   2   9        1.23       -0.91      1.18 o 
   5   2   9       22.77       19.63      3.07 o 
   6   2   9      163.34      196.96      9.43 o 
  -6   3   9        3.52        1.68      4.28 o 
  -5   3   9        1.46        8.23      2.65 o 
  -4   3   9      158.18      155.72      3.24 o 
  -3   3   9      835.42      893.96     10.82 o 
  -2   3   9       39.33       40.11      1.49 o 
  -1   3   9        0.91        0.96      0.85 o 
   0   3   9     1664.89     1787.66     12.95 o 
   1   3   9      421.04      481.03      7.95 o 
   2   3   9      394.05      398.64      4.05 o 
   3   3   9       28.24       17.57      1.46 o 
   4   3   9      102.19      107.06      3.48 o 
   5   3   9      108.29      101.74      4.39 o 
  -6   4   9        0.30        1.95      4.23 o 
  -5   4   9      238.21      279.99      6.93 o 
  -4   4   9       27.91       29.39      2.27 o 
  -3   4   9        2.81        4.14      2.63 o 
  -2   4   9      107.83       96.75      3.32 o 
  -1   4   9      769.54      736.05      6.46 o 
   0   4   9      180.22      187.11      2.25 o 
   1   4   9      473.21      456.95      4.25 o 
   2   4   9        0.91       -0.17      2.04 o 
   3   4   9      737.92      722.41      7.64 o 
   4   4   9      289.76      323.61      5.53 o 
   5   4   9       49.84       48.41      3.72 o 
  -6   5   9        0.32       -4.28      4.28 o 
  -5   5   9       28.08       28.11      3.68 o 
  -4   5   9       74.51       47.04      2.68 o 
  -3   5   9      301.72      252.06      5.05 o 
  -2   5   9       59.06       56.87      1.61 o 
  -1   5   9      455.99      499.74      4.75 o 
   0   5   9        8.23       13.88      1.03 o 
   1   5   9      171.79      152.42      2.20 o 
   2   5   9      238.61      241.20      3.06 o 
   3   5   9      336.10      350.86      4.42 o 
   4   5   9        8.40        8.26      1.86 o 
   5   5   9        4.73        4.23      4.97 o 
  -6   6   9        6.18       11.74      4.73 o 
  -5   6   9       62.45       63.69      4.19 o 
  -4   6   9      102.51      112.90      3.33 o 
  -3   6   9       44.57       42.40      1.98 o 
  -2   6   9        3.42        2.53      1.38 o 
  -1   6   9      403.54      338.31      3.73 o 
   0   6   9      177.55      221.45      2.72 o 
   1   6   9       19.06       31.31      1.16 o 
   2   6   9      103.24      101.58      2.03 o 
   3   6   9       46.35       51.86      1.86 o 
   4   6   9      113.99      114.29      5.07 o 
   5   6   9       13.49        3.95      3.98 o 
  -6   7   9        1.99       14.73      5.89 o 
  -5   7   9        0.15        6.84      3.43 o 
  -4   7   9      112.86      136.98      4.50 o 
  -3   7   9      195.08      179.83      4.78 o 
  -2   7   9       12.79       19.64      2.42 o 
  -1   7   9        1.05        2.62      0.99 o 
   0   7   9      104.83      147.64      2.33 o 
   1   7   9      223.88      224.92      2.78 o 
   2   7   9      165.77      145.16      2.82 o 
   3   7   9      240.68      240.12      4.89 o 
   4   7   9       46.00       50.75      3.11 o 
   5   7   9       25.14       18.50      6.56 o 
  -6   8   9      134.38      187.22     13.89 o 
  -5   8   9        0.98        0.19      3.44 o 
  -4   8   9       68.31       54.58      3.56 o 
  -3   8   9       38.88       34.95      2.53 o 
  -2   8   9      263.61      296.78      5.10 o 
  -1   8   9     1145.42     1275.90     10.48 o 
   0   8   9     2073.15     2141.87     15.43 o 
   1   8   9      781.10      751.45      6.64 o 
   2   8   9      257.58      250.71      3.43 o 
   3   8   9       81.39       70.23      2.23 o 
   4   8   9       10.96        8.64      2.32 o 
   5   8   9       40.13       42.12      4.77 o 
  -5   9   9        9.44        3.31      3.41 o 
  -4   9   9      317.86      288.85      6.32 o 
  -3   9   9      104.18       78.66      3.23 o 
  -2   9   9      331.72      323.08      4.29 o 
  -1   9   9        3.57        1.84      1.33 o 
   0   9   9      373.41      374.97      4.02 o 
   1   9   9     1005.77     1079.03      9.52 o 
   2   9   9      125.25      138.45      2.89 o 
   3   9   9        4.01        3.30      1.12 o 
   4   9   9       46.22       29.39      2.72 o 
   5   9   9       11.22        9.29      3.81 o 
  -5  10   9       38.77       36.41      4.43 o 
  -4  10   9      211.21      174.82      5.57 o 
  -3  10   9       65.68       60.72      3.38 o 
  -2  10   9      134.97      118.52      2.74 o 
  -1  10   9       19.03       12.30      1.75 o 
   0  10   9      852.25      874.82      8.12 o 
   1  10   9       18.78       25.97      1.35 o 
   2  10   9      807.55      843.00      8.90 o 
   3  10   9        3.37        0.89      1.30 o 
   4  10   9       31.04       30.29      4.94 o 
   5  10   9        9.42        6.83      7.49 o 
  -5  11   9        0.09       -2.43      3.78 o 
  -4  11   9        2.74       -3.12      3.12 o 
  -3  11   9      361.66      252.16      5.56 o 
  -2  11   9       17.07       22.47      1.57 o 
  -1  11   9      212.76      193.39      3.32 o 
   0  11   9        1.85        3.95      1.17 o 
   1  11   9       50.04       47.79      1.97 o 
   2  11   9        2.12       -0.26      1.41 o 
   3  11   9        2.40        1.37      1.29 o 
   4  11   9       40.19       47.65      5.39 o 
   5  11   9        9.83        8.21      4.37 o 
  -5  12   9        9.00        4.13      4.21 o 
  -4  12   9        0.17       -2.67      2.67 o 
  -3  12   9        9.76        5.99      2.68 o 
  -2  12   9        3.48        1.91      1.73 o 
  -1  12   9     1216.59     1298.39     13.31 o 
   0  12   9        4.94        3.56      2.23 o 
   1  12   9      417.41      400.48      5.31 o 
   2  12   9       26.38       24.12      2.47 o 
   3  12   9       61.60       51.65      2.63 o 
   4  12   9        1.74       -1.16      4.04 o 
   5  12   9       13.72       11.32     10.28 o 
  -5  13   9       79.70       86.75      5.80 o 
  -4  13   9       42.65       44.29      4.11 o 
  -3  13   9       12.67        7.31      2.35 o 
  -2  13   9       47.99       32.36      1.59 o 
  -1  13   9      521.53      490.23      6.43 o 
   0  13   9     1114.93     1158.64     11.25 o 
   1  13   9      665.16      737.03      8.55 o 
   2  13   9        8.81       11.67      2.34 o 
   3  13   9      234.33      247.80      7.22 o 
   4  13   9       20.12        5.24      5.15 o 
   5  13   9       51.62       48.15     11.95 o 
  -5  14   9        6.28       17.74      7.25 o 
  -4  14   9       85.64       84.92      5.28 o 
  -3  14   9        1.15        0.52      2.54 o 
  -2  14   9      310.37      333.23      5.30 o 
  -1  14   9      612.88      633.51      7.60 o 
   0  14   9      242.54      275.41      4.57 o 
   1  14   9       62.95       71.98      2.40 o 
   2  14   9      123.66      110.16      3.15 o 
   3  14   9       36.11       40.41      3.47 o 
   4  14   9       14.97       20.76      6.66 o 
  -5  15   9        0.15        1.90      6.74 o 
  -4  15   9       15.62       15.07      4.02 o 
  -3  15   9        0.01       -2.53      3.24 o 
  -2  15   9      164.26      159.05      4.03 o 
  -1  15   9       16.01       16.44      2.55 o 
   0  15   9      209.92      212.14      7.81 o 
   1  15   9        6.52        6.36      2.10 o 
   2  15   9       68.84       80.41      3.39 o 
   3  15   9       17.56       16.99      2.82 o 
   4  15   9        7.31        0.26      3.74 o 
  -4  16   9        5.95       12.99      3.98 o 
  -3  16   9       53.03       39.34      3.70 o 
  -2  16   9      283.46      276.81      7.49 o 
  -1  16   9       38.17       33.05      1.46 o 
   0  16   9       10.97       15.48      1.98 o 
   1  16   9      145.47      121.13      5.47 o 
   2  16   9      105.91       98.56      4.11 o 
   3  16   9       63.54       58.74      4.28 o 
   4  16   9        3.60        6.11      5.30 o 
  -4  17   9        0.26        3.79      4.11 o 
  -3  17   9       10.94        2.45      4.38 o 
  -2  17   9       97.78      112.23      8.23 o 
  -1  17   9        8.37        3.59      1.61 o 
   0  17   9      188.29      212.07      9.30 o 
   1  17   9       41.40       39.13      3.12 o 
   2  17   9      100.62      101.84      4.37 o 
   3  17   9       30.18       36.13      4.41 o 
   4  17   9        5.07        5.77      4.96 o 
  -4  18   9        2.87       -1.04      4.55 o 
  -3  18   9       52.63       60.12      4.78 o 
  -2  18   9        1.18       -0.49      3.98 o 
  -1  18   9       20.76       17.67      2.33 o 
   0  18   9        0.96        0.66      2.22 o 
   1  18   9      387.39      427.11      8.41 o 
   2  18   9       76.39       77.84      8.52 o 
   3  18   9        3.10        4.08      5.79 o 
   4  18   9        1.63        1.02      5.51 o 
  -4  19   9       11.20       25.95      5.23 o 
  -3  19   9        4.94        1.77      3.66 o 
  -2  19   9       20.82       23.00      3.96 o 
  -1  19   9      180.73      187.79      6.35 o 
   0  19   9      172.72      211.30     10.15 o 
   1  19   9       72.33       72.10      4.24 o 
   2  19   9       24.82       15.42      3.58 o 
   3  19   9       62.36       51.62      5.33 o 
  -3  20   9        7.19       11.31      4.52 o 
  -2  20   9       38.87       39.51      4.65 o 
  -1  20   9        4.21        2.56      2.92 o 
   0  20   9       13.00       12.02      3.21 o 
   1  20   9       10.12       10.85      3.85 o 
   2  20   9      466.16      515.24     19.63 o 
   3  20   9        4.15        3.65      7.20 o 
  -3  21   9        4.28        3.71      5.08 o 
  -2  21   9       65.40       64.54      5.01 o 
  -1  21   9        2.94       -0.13      3.22 o 
   0  21   9       43.82       38.65      3.70 o 
   1  21   9        4.28        5.03      3.58 o 
   2  21   9        2.01        2.94      7.09 o 
   3  21   9       64.79       86.30     12.11 o 
  -3  22   9       10.73        4.82      9.24 o 
  -2  22   9      248.65      278.21      9.04 o 
  -1  22   9        0.37       -2.35      3.47 o 
   0  22   9        4.49       -0.21      3.67 o 
   1  22   9        4.36        4.90      3.79 o 
   2  22   9      195.06      218.03      8.98 o 
  -2  23   9       47.45       36.84      6.24 o 
  -1  23   9        8.26        7.28      4.05 o 
   0  23   9       25.41       33.53      4.27 o 
   1  23   9        0.96        4.09      4.35 o 
   2  23   9       81.32       63.59     10.83 o 
  -1  24   9       49.72       46.29      6.05 o 
   0  24   9       15.79       14.79      4.52 o 
   1  24   9        0.28       -4.48      4.48 o 
  -6   0  10        4.70        5.68      6.11 o 
  -4   0  10       74.26       63.89      4.51 o 
  -2   0  10       47.67       49.50      2.23 o 
   0   0  10       43.25       42.65      1.81 o 
   2   0  10       15.27       19.33      1.65 o 
   4   0  10      161.20      169.50      5.42 o 
  -6   1  10       16.04       16.14      5.02 o 
  -5   1  10       39.11       35.97      3.60 o 
  -4   1  10      142.40      162.67      4.59 o 
  -3   1  10     1303.07     1335.30     17.27 o 
  -2   1  10       25.56       26.84      1.39 o 
  -1   1  10       97.69       87.62      2.82 o 
   0   1  10      499.12      540.19      4.85 o 
   1   1  10       35.22       40.84      1.51 o 
   2   1  10       27.17       31.41      1.26 o 
   3   1  10       90.69       75.56      1.80 o 
   4   1  10       39.95       36.47      2.27 o 
   5   1  10       49.03       48.88      4.67 o 
  -6   2  10       83.45       72.31      9.48 o 
  -5   2  10        0.01       -0.08      4.30 o 
  -4   2  10       92.42      108.57      3.54 o 
  -3   2  10     1152.99     1259.62     12.19 o 
  -2   2  10       51.20       53.31      1.71 o 
  -1   2  10       73.18       86.14      3.00 o 
   0   2  10      141.82      131.24      3.05 o 
   1   2  10       57.92       60.77      3.03 o 
   2   2  10       78.83       89.04      1.72 o 
   3   2  10     1284.66     1419.68     12.45 o 
   4   2  10      261.86      263.71      4.86 o 
   5   2  10       84.00       76.84      4.36 o 
  -6   3  10       79.92       94.16      7.18 o 
  -5   3  10       14.40       16.42      4.33 o 
  -4   3  10      788.67      902.32     11.81 o 
  -3   3  10      781.44      796.23     12.23 o 
  -2   3  10     2172.97     2109.43     16.23 o 
  -1   3  10       22.78       25.29      1.22 o 
   0   3  10      128.64      155.79      3.43 o 
   1   3  10      344.15      370.38      3.98 o 
   2   3  10       44.09       40.12      1.65 o 
   3   3  10     1088.40     1107.78     10.90 o 
   4   3  10      116.46      126.74      3.62 o 
   5   3  10        2.06        4.01      2.82 o 
  -6   4  10       72.22       75.40      6.69 o 
  -5   4  10       33.32       47.31      4.16 o 
  -4   4  10      134.09      125.48      3.80 o 
  -3   4  10       72.74       70.41      2.36 o 
  -2   4  10        0.23       -0.45      1.46 o 
  -1   4  10      828.83      823.10      7.32 o 
   0   4  10       66.84       92.03      1.66 o 
   1   4  10       89.38      115.31      2.01 o 
   2   4  10       76.14       65.89      1.91 o 
   3   4  10       15.56       14.10      1.35 o 
   4   4  10        0.34        2.71      1.63 o 
   5   4  10        3.69        4.03      3.37 o 
  -6   5  10       10.47       -2.02      4.64 o 
  -5   5  10       11.72       10.63      3.21 o 
  -4   5  10       16.81       18.70      2.76 o 
  -3   5  10        8.51       11.39      3.03 o 
  -2   5  10       66.55       67.32      1.95 o 
  -1   5  10      155.35      187.70      2.66 o 
   0   5  10        1.97        4.01      0.94 o 
   1   5  10        9.20       12.08      1.07 o 
   2   5  10      780.52      773.42      7.87 o 
   3   5  10      137.70      152.86      2.84 o 
   4   5  10        2.18        2.55      2.41 o 
   5   5  10        6.84        4.80      3.35 o 
  -5   6  10       13.89       10.32      4.43 o 
  -4   6  10       16.91       23.10      2.68 o 
  -3   6  10       49.55       37.14      2.81 o 
  -2   6  10       66.51       63.73      1.98 o 
  -1   6  10       69.78       66.43      1.72 o 
   0   6  10       37.03       49.92      1.86 o 
   1   6  10      323.02      347.19      3.78 o 
   2   6  10      119.83      115.60      4.46 o 
   3   6  10       90.85       88.31      2.28 o 
   4   6  10       22.02       21.25      2.95 o 
   5   6  10       23.88       25.59      3.93 o 
  -5   7  10       10.65        5.63      4.38 o 
  -4   7  10       93.75       72.48      3.54 o 
  -3   7  10       50.66       42.95      1.89 o 
  -2   7  10      189.64      199.03      3.77 o 
  -1   7  10      131.72      130.68      2.41 o 
   0   7  10       90.86       73.60      1.76 o 
   1   7  10     1155.72     1212.14     10.93 o 
   2   7  10        7.24        9.00      1.27 o 
   3   7  10       50.11       50.04      1.85 o 
   4   7  10       58.60       58.00      3.69 o 
   5   7  10       11.32        3.94      5.44 o 
  -5   8  10       29.51       34.66      4.59 o 
  -4   8  10       26.74       30.14      3.11 o 
  -3   8  10        1.26        1.15      2.18 o 
  -2   8  10       55.43       54.25      1.78 o 
  -1   8  10       59.32       56.33      1.89 o 
   0   8  10      572.99      560.00      6.46 o 
   1   8  10      330.60      321.38      8.10 o 
   2   8  10      463.39      445.68      6.91 o 
   3   8  10       16.35       17.06      1.59 o 
   4   8  10       22.20       16.17      2.81 o 
   5   8  10        1.47       -1.35      3.85 o 
  -5   9  10        5.55        3.20      3.80 o 
  -4   9  10       45.85       36.50      4.33 o 
  -3   9  10      412.82      369.62      7.00 o 
  -2   9  10       41.10       32.07      2.12 o 
  -1   9  10      180.80      166.07      3.07 o 
   0   9  10     1488.94     1574.64     14.74 o 
   1   9  10      314.01      322.08      4.73 o 
   2   9  10      206.47      195.18      3.32 o 
   3   9  10       33.46       36.57      1.94 o 
   4   9  10        0.75        1.96      2.77 o 
   5   9  10        0.47        4.80      5.12 o 
  -5  10  10        2.88        1.35      4.20 o 
  -4  10  10       54.43       46.86      4.11 o 
  -3  10  10       97.37       96.05      5.31 o 
  -2  10  10        0.13       -0.06      0.97 o 
  -1  10  10       30.64       23.53      1.66 o 
   0  10  10      273.04      307.55      4.46 o 
   1  10  10      180.23      173.56      3.35 o 
   2  10  10       43.91       41.36      4.65 o 
   3  10  10        0.58        0.20      1.52 o 
   4  10  10       68.46       82.45      4.54 o 
   5  10  10       15.19        8.92      4.11 o 
  -5  11  10        9.11        1.69      7.12 o 
  -4  11  10        6.04        6.77      3.17 o 
  -3  11  10       55.45       61.08      3.62 o 
  -2  11  10       66.24       62.34      4.57 o 
  -1  11  10       31.06       28.41      1.78 o 
   0  11  10      241.76      226.12      3.86 o 
   1  11  10      577.77      564.61     19.99 o 
   2  11  10        3.43        1.52      1.34 o 
   3  11  10        5.51        6.00      2.02 o 
   4  11  10       43.46       41.57      3.90 o 
   5  11  10       19.84        5.30      5.35 o 
  -5  12  10        5.79        1.79      4.04 o 
  -4  12  10        1.58       -0.25      3.21 o 
  -3  12  10      134.07      100.75      4.54 o 
  -2  12  10       54.46       71.42      2.16 o 
  -1  12  10       49.36       33.36      2.23 o 
   0  12  10      287.94      326.03      4.69 o 
   1  12  10      147.91      144.79      4.28 o 
   2  12  10        9.85        8.11      1.49 o 
   3  12  10      157.01      164.02      4.57 o 
   4  12  10        0.02       -2.47      3.38 o 
   5  12  10       11.39        5.37      5.66 o 
  -5  13  10        2.93        4.51      4.69 o 
  -4  13  10        0.00        2.49      4.12 o 
  -3  13  10       15.96        1.56      2.84 o 
  -2  13  10       18.90       15.67      1.94 o 
  -1  13  10       59.00       61.95      2.49 o 
   0  13  10      385.96      423.12      8.79 o 
   1  13  10        8.41       11.54      1.08 o 
   2  13  10       31.42       27.47      2.30 o 
   3  13  10       11.91        7.24      3.19 o 
   4  13  10        9.36        5.61      6.27 o 
  -5  14  10       14.70        8.90      5.01 o 
  -4  14  10       10.38       12.40      6.21 o 
  -3  14  10        1.00        0.93      3.20 o 
  -2  14  10      103.37      106.22      3.43 o 
  -1  14  10      147.96      140.71      3.45 o 
   0  14  10     1034.80     1166.99     21.12 o 
   1  14  10      170.71      181.28      3.55 o 
   2  14  10       14.51       14.04      2.33 o 
   3  14  10       47.02       48.75      3.80 o 
   4  14  10       38.54       47.00      5.25 o 
  -4  15  10       38.37       44.57      5.37 o 
  -3  15  10      102.40       86.97      4.84 o 
  -2  15  10       11.88        5.72      2.71 o 
  -1  15  10      163.91      176.42      9.16 o 
   0  15  10      251.50      244.80      8.69 o 
   1  15  10      317.64      366.45      6.89 o 
   2  15  10        8.30        6.11      2.85 o 
   3  15  10       15.24       11.43      3.18 o 
   4  15  10        3.54       16.46      5.92 o 
  -4  16  10       10.55       15.88      5.36 o 
  -3  16  10       32.95       29.36      3.83 o 
  -2  16  10        0.04        0.34      4.30 o 
  -1  16  10      156.59      147.66      4.89 o 
   0  16  10      272.21      313.16      6.40 o 
   1  16  10       39.46       35.35      4.67 o 
   2  16  10        0.09       -4.06      4.06 o 
   3  16  10       34.77       31.93      4.03 o 
   4  16  10        2.24        6.12      5.71 o 
  -4  17  10       34.00       27.54      9.48 o 
  -3  17  10        1.78        3.12      3.77 o 
  -2  17  10        4.87        5.11      3.04 o 
  -1  17  10       16.82       23.18      3.62 o 
   0  17  10      540.28      619.36      9.98 o 
   1  17  10        1.84       -2.49      2.49 o 
   2  17  10       54.19       61.20      4.26 o 
   3  17  10      119.55      110.37      5.66 o 
   4  17  10        0.00        4.93      5.41 o 
  -4  18  10       31.59       55.41      5.91 o 
  -3  18  10        6.35       10.53      4.46 o 
  -2  18  10       15.48       17.44      3.67 o 
  -1  18  10       82.49       70.66      4.51 o 
   0  18  10       40.60       27.58      3.43 o 
   1  18  10      101.59      101.26      4.73 o 
   2  18  10        1.34        1.70      3.05 o 
   3  18  10        6.22        1.75      3.61 o 
  -3  19  10       53.25       54.46      5.76 o 
  -2  19  10        0.15       -2.18      3.57 o 
  -1  19  10       91.13       96.66      8.34 o 
   0  19  10       98.11      113.21      4.56 o 
   1  19  10      227.85      233.98      7.00 o 
   2  19  10       85.75       75.14      5.03 o 
   3  19  10        5.11        0.69      4.35 o 
  -3  20  10       52.02       41.48      6.98 o 
  -2  20  10        0.89        1.05      3.80 o 
  -1  20  10       17.06        8.42      3.96 o 
   0  20  10      508.62      556.85     11.84 o 
   1  20  10        1.31       -0.31      3.74 o 
   2  20  10       22.02       14.19     10.46 o 
   3  20  10       50.42       55.15      6.23 o 
  -3  21  10       21.26       15.32      7.86 o 
  -2  21  10       35.78       36.27     11.15 o 
  -1  21  10        0.75        0.43      4.54 o 
   0  21  10       12.29       13.02      3.59 o 
   1  21  10       68.70       58.94      4.93 o 
   2  21  10       63.19       62.82      5.86 o 
  -2  22  10       31.31       22.24      4.64 o 
  -1  22  10        1.18        5.29      4.26 o 
   0  22  10       25.93       24.38      4.43 o 
   1  22  10        0.15        1.90      4.34 o 
   2  22  10        1.63       -0.40      4.43 o 
  -1  23  10      305.24      365.60     10.70 o 
   0  23  10       19.68       13.46      4.73 o 
   1  23  10       10.56        9.92      6.69 o 
   0  24  10        0.05       -1.43      4.33 o 
  -5   0  11        2.39        3.03      4.04 o 
  -3   0  11       78.47       78.18      3.88 o 
  -1   0  11      519.06      577.24      8.03 o 
   1   0  11       69.51       63.42      2.50 o 
   3   0  11      754.68      724.73     11.64 o 
   5   0  11        3.72       -6.64      6.64 o 
  -5   1  11        8.80       15.11      3.49 o 
  -4   1  11      128.54      110.56      3.86 o 
  -3   1  11       51.80       39.72      2.21 o 
  -2   1  11      197.14      204.39      5.05 o 
  -1   1  11      218.14      227.42      3.00 o 
   0   1  11      700.61      788.40      6.60 o 
   1   1  11       36.92       26.84      1.37 o 
   2   1  11       15.64       17.54      1.28 o 
   3   1  11       64.79       72.88      2.92 o 
   4   1  11        0.09        1.81      1.95 o 
   5   1  11       28.70       23.07      4.25 o 
  -5   2  11       43.09       37.94      3.87 o 
  -4   2  11      238.79      299.09      6.97 o 
  -3   2  11     1035.15     1135.16     12.56 o 
  -2   2  11      825.01      801.83     10.98 o 
  -1   2  11      105.87      100.52      2.12 o 
   0   2  11     1157.78     1207.88      9.21 o 
   1   2  11      156.92      163.68      2.72 o 
   2   2  11      847.89      921.38      8.78 o 
   3   2  11      306.86      349.02      4.29 o 
   4   2  11       75.35       70.61      3.13 o 
   5   2  11        5.85        2.97      5.07 o 
  -5   3  11        0.07        5.54      2.99 o 
  -4   3  11       57.31       50.38      3.41 o 
  -3   3  11       43.07       30.39      2.23 o 
  -2   3  11     1648.58     1686.65     16.00 o 
  -1   3  11       43.34       35.45      1.46 o 
   0   3  11        6.06        4.83      0.93 o 
   1   3  11        8.00        2.44      1.12 o 
   2   3  11      118.48      110.54      2.67 o 
   3   3  11      297.08      295.64      4.47 o 
   4   3  11       78.75       76.59      7.57 o 
   5   3  11       10.97       15.34      3.51 o 
  -5   4  11        1.10       -0.60      3.74 o 
  -4   4  11        3.12        4.78      2.19 o 
  -3   4  11      692.32      698.39     10.18 o 
  -2   4  11       83.99       80.14      2.31 o 
  -1   4  11      764.43      743.02      7.95 o 
   0   4  11       42.44       30.88      1.21 o 
   1   4  11      122.90      139.20      3.85 o 
   2   4  11       58.39       50.70      1.89 o 
   3   4  11       37.69       31.37      1.73 o 
   4   4  11       53.74       36.31      2.61 o 
   5   4  11        2.71        2.45      7.22 o 
  -5   5  11       13.70        6.19      3.68 o 
  -4   5  11      156.58      139.05      5.13 o 
  -3   5  11      280.37      277.52      4.91 o 
  -2   5  11       81.61       91.45      3.08 o 
  -1   5  11      542.61      548.06      6.31 o 
   0   5  11       15.09       17.31      2.50 o 
   1   5  11      116.48      120.20      2.42 o 
   2   5  11      171.70      167.18      3.02 o 
   3   5  11      208.80      213.60      4.20 o 
   4   5  11       82.13       76.70      3.20 o 
   5   5  11       38.45       41.71      8.60 o 
  -5   6  11        1.73        6.15      3.58 o 
  -4   6  11       67.69       75.45      5.76 o 
  -3   6  11      202.74      211.10      4.75 o 
  -2   6  11       70.00       75.31      3.66 o 
  -1   6  11      136.03      112.14      2.61 o 
   0   6  11      119.06      139.07      3.24 o 
   1   6  11       38.69       29.24      2.63 o 
   2   6  11       43.29       36.81      1.80 o 
   3   6  11       15.51        8.17      1.67 o 
   4   6  11       29.46       22.84      3.02 o 
   5   6  11       37.80       39.61      4.67 o 
  -5   7  11      140.06      156.24      6.49 o 
  -4   7  11       22.62       15.70      3.14 o 
  -3   7  11       32.84       35.85      2.40 o 
  -2   7  11       96.94      123.13      2.94 o 
  -1   7  11      317.89      317.43      4.66 o 
   0   7  11       79.75       74.42      2.19 o 
   1   7  11        3.11        3.26      1.40 o 
   2   7  11       52.09       56.84      2.04 o 
   3   7  11        3.83        3.51      1.79 o 
   4   7  11       41.48       35.50      3.66 o 
   5   7  11        2.28        1.86      5.74 o 
  -5   8  11        3.68        3.62      4.69 o 
  -4   8  11       35.82       31.84      4.10 o 
  -3   8  11      273.67      218.69      8.39 o 
  -2   8  11        0.92        3.39      1.22 o 
  -1   8  11       53.61       51.54      2.09 o 
   0   8  11       21.14       12.08      1.46 o 
   1   8  11      660.16      699.95      8.59 o 
   2   8  11        8.91        3.43      1.41 o 
   3   8  11      122.52      114.40      3.66 o 
   4   8  11       71.47       74.86      4.55 o 
   5   8  11        1.75        2.25      6.19 o 
  -5   9  11       52.37       41.39      5.90 o 
  -4   9  11       19.70        9.27      3.70 o 
  -3   9  11        9.34        9.88      2.56 o 
  -2   9  11      135.34      118.47      3.88 o 
  -1   9  11      295.86      307.19      5.84 o 
   0   9  11      110.25      113.37      2.74 o 
   1   9  11      444.45      497.87      8.26 o 
   2   9  11        0.63        2.19      2.02 o 
   3   9  11       48.82       48.51      3.80 o 
   4   9  11       14.59       10.93      3.42 o 
   5   9  11        8.73       12.86      4.86 o 
  -5  10  11        0.56       -1.89      4.22 o 
  -4  10  11        0.01       -0.69      3.24 o 
  -3  10  11        0.04        2.60      3.44 o 
  -2  10  11       11.23        7.52      1.20 o 
  -1  10  11      439.84      470.25      7.60 o 
   0  10  11       70.95       67.72      2.52 o 
   1  10  11      276.04      280.16      4.84 o 
   2  10  11      271.43      268.43      8.21 o 
   3  10  11       67.44       73.02      3.47 o 
   4  10  11      104.33       94.38      5.03 o 
  -5  11  11        0.31        2.04      5.63 o 
  -4  11  11       46.00       45.91      4.51 o 
  -3  11  11       21.17       13.76      3.32 o 
  -2  11  11       41.31       43.48      2.79 o 
  -1  11  11       14.60       22.17      2.26 o 
   0  11  11      176.66      200.82      6.24 o 
   1  11  11       28.45       27.75      5.44 o 
   2  11  11       73.62       70.18      2.69 o 
   3  11  11       40.75       35.52      2.95 o 
   4  11  11       11.72        6.39      3.87 o 
  -5  12  11        3.25       -3.41      4.52 o 
  -4  12  11        0.04       -1.48      5.10 o 
  -3  12  11       59.39       40.50      3.86 o 
  -2  12  11       23.81       22.17      2.63 o 
  -1  12  11      280.37      270.50      4.74 o 
   0  12  11      383.25      444.75      7.84 o 
   1  12  11     1527.69     1635.21     19.98 o 
   2  12  11       24.40       22.54      2.47 o 
   3  12  11       43.13       42.65      3.43 o 
   4  12  11       19.74       22.02      4.44 o 
  -4  13  11        2.68        2.01      4.07 o 
  -3  13  11       19.79       12.83      3.49 o 
  -2  13  11        1.86        3.47      4.57 o 
  -1  13  11       47.34       46.39      2.31 o 
   0  13  11       74.76       93.51      2.44 o 
   1  13  11      321.59      313.53      9.48 o 
   2  13  11       19.55       15.58      2.78 o 
   3  13  11       72.23       67.82      4.18 o 
   4  13  11       28.34       24.79      4.46 o 
  -4  14  11       24.48       38.08      4.73 o 
  -3  14  11       10.75        4.30      3.88 o 
  -2  14  11       34.10       22.16      3.05 o 
  -1  14  11       18.69       23.61      2.25 o 
   0  14  11     1894.40     2047.98     22.58 o 
   1  14  11        0.06        3.32      2.68 o 
   2  14  11       45.79       43.95      3.43 o 
   3  14  11        8.45        5.26      2.76 o 
   4  14  11       16.43       19.10     10.57 o 
  -4  15  11       19.83       10.92      5.68 o 
  -3  15  11       22.64        9.20      3.92 o 
  -2  15  11      283.84      263.88      7.09 o 
  -1  15  11        1.36        2.66      2.47 o 
   0  15  11       10.01        6.80      2.24 o 
   1  15  11       65.13       67.55      6.80 o 
   2  15  11        9.03       16.57      3.38 o 
   3  15  11       77.89       72.85      7.06 o 
   4  15  11      151.51      171.64      9.11 o 
  -4  16  11        1.56        6.24      5.23 o 
  -3  16  11        9.76        9.87      3.88 o 
  -2  16  11        1.07        2.41      2.67 o 
  -1  16  11        8.71        9.13      5.07 o 
   0  16  11      194.88      211.87      5.56 o 
   1  16  11      343.91      364.19      8.29 o 
   2  16  11       49.78       49.47      4.02 o 
   3  16  11       35.97       35.02      4.18 o 
  -4  17  11        2.77       -4.13      4.60 o 
  -3  17  11        0.10       -3.84      4.43 o 
  -2  17  11       11.25        8.76      3.80 o 
  -1  17  11       28.13       18.06      5.60 o 
   0  17  11       31.01       22.33      3.08 o 
   1  17  11      710.23      779.95     19.59 o 
   2  17  11      130.28      130.51      5.44 o 
   3  17  11       39.11       42.50      4.63 o 
  -3  18  11      121.64      121.51      6.70 o 
  -2  18  11       50.11       55.65      4.92 o 
  -1  18  11       63.73       72.00      4.83 o 
   0  18  11        5.33       -0.80      4.35 o 
   1  18  11       39.70       30.69      3.92 o 
   2  18  11        5.06       -1.87      4.97 o 
   3  18  11        1.35        1.43      4.62 o 
  -3  19  11      307.99      348.39     11.21 o 
  -2  19  11       48.78       56.24      5.18 o 
  -1  19  11       25.69       16.32      3.77 o 
   0  19  11      150.04      138.56      6.13 o 
   1  19  11        2.83        2.57      3.79 o 
   2  19  11        4.40        5.88      4.22 o 
   3  19  11       30.93       25.90      6.02 o 
  -3  20  11       81.19      102.53      6.87 o 
  -2  20  11        1.02       -3.29      4.33 o 
  -1  20  11       47.69       59.21      5.19 o 
   0  20  11       22.01       14.59      4.12 o 
   1  20  11      284.64      325.02      8.97 o 
   2  20  11       65.96       62.15      5.85 o 
  -2  21  11       17.39       20.70      4.69 o 
  -1  21  11       20.80       20.92      4.59 o 
   0  21  11        9.89        5.47      3.68 o 
   1  21  11      141.17      129.72      6.30 o 
   2  21  11       10.64        6.62      5.07 o 
  -1  22  11       13.53        3.77      4.07 o 
   0  22  11      258.28      302.07     10.14 o 
   1  22  11      118.31      136.44      7.02 o 
   0  23  11       58.77       54.61      5.17 o 
  -4   0  12       23.70       13.06      3.51 o 
  -2   0  12     1163.33     1229.56     18.84 o 
   0   0  12       16.84       19.91      2.02 o 
   2   0  12       30.17       31.71      2.66 o 
   4   0  12      154.83      151.86      7.06 o 
  -5   1  12       64.63       53.56     12.00 o 
  -4   1  12      163.75      179.98      5.84 o 
  -3   1  12      177.38      164.75      4.46 o 
  -2   1  12      327.23      328.03      5.23 o 
  -1   1  12      235.81      244.28      3.80 o 
   0   1  12       97.91       83.30      2.68 o 
   1   1  12       84.53       84.91      2.59 o 
   2   1  12       50.99       35.21      1.80 o 
   3   1  12       10.81        5.97      3.82 o 
   4   1  12       20.61       13.71      2.57 o 
   5   1  12        3.31        1.04      4.90 o 
  -5   2  12        1.64       12.61      5.04 o 
  -4   2  12       11.76        8.50      3.08 o 
  -3   2  12      250.52      222.70      4.83 o 
  -2   2  12     1378.49     1438.29     15.40 o 
  -1   2  12      305.51      305.93      9.43 o 
   0   2  12      116.85      130.25      2.61 o 
   1   2  12       95.08      112.08      2.74 o 
   2   2  12        4.44        2.96      0.92 o 
   3   2  12       54.64       51.02      5.95 o 
   4   2  12      120.28      110.92      4.60 o 
   5   2  12       43.38       36.03      7.59 o 
  -5   3  12       16.23        7.97      3.43 o 
  -4   3  12        3.45        5.83      2.92 o 
  -3   3  12        8.08        7.73      1.82 o 
  -2   3  12     1126.47     1269.08     13.91 o 
  -1   3  12      236.30      234.33      3.75 o 
   0   3  12        2.23        2.81      1.09 o 
   1   3  12      695.47      665.07      8.34 o 
   2   3  12       23.05       15.57      1.78 o 
   3   3  12       68.83       68.75      3.08 o 
   4   3  12       81.33       76.89      5.63 o 
   5   3  12        3.21       10.10      4.34 o 
  -5   4  12       13.80       18.95      4.09 o 
  -4   4  12        1.58       -2.91      2.91 o 
  -3   4  12       71.57       84.79      3.11 o 
  -2   4  12      735.06      759.58     17.84 o 
  -1   4  12      189.57      196.73      3.63 o 
   0   4  12        0.37        1.39      0.99 o 
   1   4  12       22.53       16.74      1.52 o 
   2   4  12        5.41        4.61      1.64 o 
   3   4  12        7.77        8.30      2.08 o 
   4   4  12       55.17       51.60      5.58 o 
   5   4  12       35.84       26.46      4.82 o 
  -5   5  12       14.85       22.41      4.04 o 
  -4   5  12       37.53       33.18      3.64 o 
  -3   5  12       60.88       61.51      2.72 o 
  -2   5  12       31.87       26.96      1.98 o 
  -1   5  12       73.31       74.49      2.38 o 
   0   5  12      303.87      321.00      4.50 o 
   1   5  12       65.87       69.17      2.36 o 
   2   5  12      276.48      255.25      6.61 o 
   3   5  12      177.76      161.49      4.30 o 
   4   5  12      281.95      275.05      6.59 o 
   5   5  12        7.24        0.21      4.60 o 
  -5   6  12        9.77        7.90      4.84 o 
  -4   6  12      135.07      135.51      5.64 o 
  -3   6  12      139.44      146.53      6.61 o 
  -2   6  12      250.75      243.40      9.91 o 
  -1   6  12      102.13       97.46      2.63 o 
   0   6  12      301.58      313.85     15.20 o 
   1   6  12       72.79       71.84      4.43 o 
   2   6  12      183.82      185.13      9.64 o 
   3   6  12      215.54      220.40      5.31 o 
   4   6  12        0.17        0.78      2.92 o 
   5   6  12        2.27        1.12      4.35 o 
  -5   7  12        0.09       -5.14      5.14 o 
  -4   7  12       30.88       35.79      3.87 o 
  -3   7  12      297.27      283.92      7.29 o 
  -2   7  12        0.03       -1.09      2.04 o 
  -1   7  12      140.45      134.48      3.18 o 
   0   7  12        0.41        1.85      1.42 o 
   1   7  12      344.50      357.16      6.03 o 
   2   7  12      101.52       96.30      3.48 o 
   3   7  12        8.24        3.29      2.21 o 
   4   7  12       22.19       26.47      3.90 o 
  -5   8  12      154.04      166.05      8.61 o 
  -4   8  12        0.04        0.21      3.37 o 
  -3   8  12      453.14      400.17      9.91 o 
  -2   8  12       59.60       48.71      2.49 o 
  -1   8  12      826.13      869.47     10.17 o 
   0   8  12        1.01       -0.95      1.49 o 
   1   8  12       27.94       22.58      2.08 o 
   2   8  12       11.59       11.11      1.91 o 
   3   8  12        0.12        3.33      2.20 o 
   4   8  12       51.93       44.27      4.26 o 
  -5   9  12        7.32        0.34      3.98 o 
  -4   9  12      134.42      135.23     15.43 o 
  -3   9  12       56.70       64.21      4.41 o 
  -2   9  12      387.69      383.28      5.92 o 
  -1   9  12      362.11      348.54      5.57 o 
   0   9  12       40.47       28.82      1.92 o 
   1   9  12      340.76      348.69      7.07 o 
   2   9  12      235.16      224.51      4.64 o 
   3   9  12       91.13       92.29      9.08 o 
   4   9  12        1.30       -0.69      3.85 o 
  -5  10  12       34.52       47.91      5.81 o 
  -4  10  12       44.70       32.45      4.29 o 
  -3  10  12       57.78       63.59      4.35 o 
  -2  10  12      112.50       85.58      3.85 o 
  -1  10  12      579.70      584.22      8.03 o 
   0  10  12       14.59       10.06      1.74 o 
   1  10  12       93.91      100.17      3.28 o 
   2  10  12       34.00       20.64      2.59 o 
   3  10  12        5.89        9.01      2.96 o 
   4  10  12        0.06        0.66      3.51 o 
  -4  11  12       66.33       60.33      4.63 o 
  -3  11  12        0.94       -0.71      3.49 o 
  -2  11  12       10.52        7.87      3.74 o 
  -1  11  12        5.28        2.37      1.69 o 
   0  11  12      653.16      720.38      9.36 o 
   1  11  12        3.11        1.59      2.24 o 
   2  11  12       83.11       82.55      6.03 o 
   3  11  12      113.55      134.18      5.35 o 
   4  11  12        0.73        0.72      5.84 o 
  -4  12  12       57.12       45.41      4.67 o 
  -3  12  12       77.46       88.86      5.11 o 
  -2  12  12       82.20       79.49      5.05 o 
  -1  12  12        3.12        5.18      1.76 o 
   0  12  12     1514.93     1647.52     19.75 o 
   1  12  12       22.02       19.80      2.48 o 
   2  12  12       43.91       44.60      3.56 o 
   3  12  12       36.73       37.08      6.21 o 
   4  12  12        4.23        0.37      4.05 o 
  -4  13  12        0.01        4.93      3.99 o 
  -3  13  12       29.36       24.76      4.07 o 
  -2  13  12       96.39       80.75      4.48 o 
  -1  13  12        5.27        4.59      2.42 o 
   0  13  12      281.47      342.27      5.89 o 
   1  13  12      968.78     1075.38     16.82 o 
   2  13  12       76.53       79.29      4.10 o 
   3  13  12       74.74       84.59      4.73 o 
   4  13  12        0.02        4.14      4.92 o 
  -4  14  12      200.15      239.37      8.75 o 
  -3  14  12       76.54       75.27      5.24 o 
  -2  14  12       66.33       55.54      7.38 o 
  -1  14  12        2.84        6.38      3.27 o 
   0  14  12      410.84      405.93      7.88 o 
   1  14  12      506.20      505.03     10.92 o 
   2  14  12       33.91       29.11      5.47 o 
   3  14  12       21.17       21.83      4.16 o 
   4  14  12        7.32       13.07      5.44 o 
  -4  15  12        0.85        1.98      6.32 o 
  -3  15  12      101.43       84.54      5.36 o 
  -2  15  12        0.42        1.75      3.30 o 
  -1  15  12       26.77       18.58      3.23 o 
   0  15  12       23.54       27.17      3.76 o 
   1  15  12        3.52        3.80      4.06 o 
   2  15  12       13.11       11.25      3.68 o 
   3  15  12       24.72       27.87      4.54 o 
  -3  16  12        5.93        1.52      4.16 o 
  -2  16  12       33.57       30.09      4.07 o 
  -1  16  12        0.78        1.74      3.28 o 
   0  16  12       21.68       14.14      3.02 o 
   1  16  12        5.92        8.47      4.06 o 
   2  16  12       34.64       34.51      4.31 o 
   3  16  12      113.85      124.43      6.42 o 
  -3  17  12       44.41       56.93     10.86 o 
  -2  17  12        6.44        5.06      3.62 o 
  -1  17  12       54.72       52.19      4.52 o 
   0  17  12      159.42      199.27      6.41 o 
   1  17  12       98.30      112.92      5.31 o 
   2  17  12        0.88        0.20      3.39 o 
   3  17  12      127.09      125.61      7.52 o 
  -3  18  12        0.74        2.29      4.80 o 
  -2  18  12       71.44       79.23      5.64 o 
  -1  18  12        0.38       -0.80      4.12 o 
   0  18  12      109.68      144.49      6.74 o 
   1  18  12       28.98       28.24      4.62 o 
   2  18  12        6.52        6.40      3.87 o 
  -2  19  12       53.13       45.43      5.28 o 
  -1  19  12       47.06       52.34      5.05 o 
   0  19  12       94.26       78.97      6.33 o 
   1  19  12       90.31       83.23      5.37 o 
   2  19  12       53.28       53.92      6.35 o 
  -2  20  12       12.77       13.59      4.83 o 
  -1  20  12       66.06       73.00      5.99 o 
   0  20  12       23.96       17.02      4.06 o 
   1  20  12       22.99       20.13      7.94 o 
   2  20  12       72.03       77.38     15.14 o 
  -1  21  12       54.87       54.32      7.62 o 
   0  21  12        7.93        5.05      4.59 o 
   1  21  12      106.44       96.11      5.91 o 
   0  22  12        4.07        4.31      5.03 o 
  -5   0  13        5.71        2.28      5.84 o 
  -3   0  13       42.38       39.03      3.93 o 
  -1   0  13        0.47        1.91      2.23 o 
   1   0  13      135.09      133.06      4.94 o 
   3   0  13       40.37       26.34      3.77 o 
  -5   1  13        2.59        0.58      4.07 o 
  -4   1  13       11.43        9.18      3.62 o 
  -3   1  13      642.79      732.22     10.16 o 
  -2   1  13      348.29      335.40      6.30 o 
  -1   1  13        4.32        4.80      1.59 o 
   0   1  13       22.60       16.29      1.60 o 
   1   1  13       21.37       10.48      1.77 o 
   2   1  13        6.61        3.69      1.88 o 
   3   1  13        0.39        1.88      2.50 o 
   4   1  13        6.72        5.83      3.08 o 
  -5   2  13      114.18      108.71      6.32 o 
  -4   2  13      198.72      223.98      7.30 o 
  -3   2  13       33.16       36.16      2.79 o 
  -2   2  13      464.70      531.55      7.56 o 
  -1   2  13       10.02        9.75      1.61 o 
   0   2  13       10.94       16.78      1.53 o 
   1   2  13        0.69        1.01      1.67 o 
   2   2  13        7.61        8.64      1.98 o 
   3   2  13        0.86       -2.05      2.05 o 
   4   2  13       28.34       22.57      3.31 o 
  -5   3  13       27.44       20.53      4.69 o 
  -4   3  13       17.33       21.35      3.82 o 
  -3   3  13       60.52       68.47      3.35 o 
  -2   3  13      215.96      221.46      7.41 o 
  -1   3  13      366.22      413.15      5.77 o 
   0   3  13      181.23      177.76      3.43 o 
   1   3  13       67.44       69.30      3.11 o 
   2   3  13        2.82        5.41      1.82 o 
   3   3  13       24.25       35.68      5.39 o 
   4   3  13      122.49      116.94      5.02 o 
  -5   4  13       21.73       12.14      4.47 o 
  -4   4  13       12.69        6.82      3.25 o 
  -3   4  13      439.68      466.51      9.47 o 
  -2   4  13       17.94       14.42      2.00 o 
  -1   4  13      258.37      278.06      4.74 o 
   0   4  13        4.74        3.07      1.25 o 
   1   4  13      165.96      152.83      3.26 o 
   2   4  13        0.08        1.39      1.69 o 
   3   4  13       58.59       54.54      3.17 o 
   4   4  13       91.66       84.63      4.36 o 
  -5   5  13        7.27       10.42      5.30 o 
  -4   5  13        0.76        0.87      3.38 o 
  -3   5  13      152.25      132.40      5.08 o 
  -2   5  13       82.61       86.73      3.21 o 
  -1   5  13       25.90       29.80      2.44 o 
   0   5  13      149.23      155.01      3.30 o 
   1   5  13       84.82       91.94      2.57 o 
   2   5  13        2.47       -0.31      1.76 o 
   3   5  13       22.35       21.99      2.74 o 
   4   5  13      224.32      212.47      7.17 o 
  -5   6  13      121.82      119.47      8.11 o 
  -4   6  13       13.70       10.35      3.51 o 
  -3   6  13      449.90      489.10     12.83 o 
  -2   6  13      404.95      370.52      6.59 o 
  -1   6  13      645.09      640.44      8.88 o 
   0   6  13      143.83      168.61      3.53 o 
   1   6  13       11.92       13.96      2.14 o 
   2   6  13      113.08      102.78      3.55 o 
   3   6  13        0.00       -0.40      2.30 o 
   4   6  13       60.71       46.69      4.87 o 
  -5   7  13       98.81       82.07      9.11 o 
  -4   7  13        1.73        6.96      7.99 o 
  -3   7  13       21.67       21.93      4.41 o 
  -2   7  13      149.44      131.82      3.91 o 
  -1   7  13      129.33      129.75      4.38 o 
   0   7  13      262.35      272.45      4.78 o 
   1   7  13      227.24      210.22      4.67 o 
   2   7  13      121.18      133.35      4.20 o 
   3   7  13        3.07        2.69      2.47 o 
   4   7  13       99.55       90.76      6.10 o 
  -4   8  13      438.24      463.41     11.11 o 
  -3   8  13      116.36      131.59     10.84 o 
  -2   8  13      391.50      369.31      7.39 o 
  -1   8  13       62.84       57.97      2.58 o 
   0   8  13      102.43       89.10      2.91 o 
   1   8  13      494.23      512.28      8.13 o 
   2   8  13       62.41       55.71      3.18 o 
   3   8  13      101.35       99.87      4.35 o 
   4   8  13        0.72        1.10      3.95 o 
  -4   9  13       13.21       12.12      3.92 o 
  -3   9  13        0.16       -0.64      3.08 o 
  -2   9  13      121.32      130.33      4.36 o 
  -1   9  13      120.33      129.68      3.65 o 
   0   9  13      103.85      108.45      3.18 o 
   1   9  13        2.45       -0.66      2.02 o 
   2   9  13       54.59       54.25      3.39 o 
   3   9  13       10.02       13.50      4.83 o 
   4   9  13       36.76       35.92      5.32 o 
  -4  10  13       93.35      115.20      6.40 o 
  -3  10  13        8.40       14.14      3.83 o 
  -2  10  13        6.32        3.39      5.71 o 
  -1  10  13        1.03        2.03      2.55 o 
   0  10  13        4.89        3.48      1.86 o 
   1  10  13      343.36      372.80      7.27 o 
   2  10  13       14.92        8.57      3.29 o 
   3  10  13       31.41       37.84      3.89 o 
   4  10  13        9.17        5.81      4.29 o 
  -4  11  13       33.98       19.92      4.46 o 
  -3  11  13       25.54       24.59      4.42 o 
  -2  11  13       50.58       55.57      5.58 o 
  -1  11  13       51.56       52.73      3.06 o 
   0  11  13       15.08       11.08      3.80 o 
   1  11  13       53.61       61.23      3.55 o 
   2  11  13       28.33       33.08      3.82 o 
   3  11  13        0.01       -2.49      3.34 o 
   4  11  13        3.54        6.50      4.23 o 
  -4  12  13        5.71        2.42      4.32 o 
  -3  12  13       75.65       78.16      5.07 o 
  -2  12  13       50.94       48.09      4.00 o 
  -1  12  13        0.05       -2.24      2.24 o 
   0  12  13       31.19       43.45      3.21 o 
   1  12  13      409.84      449.09     10.28 o 
   2  12  13       18.39       19.16      3.66 o 
   3  12  13        4.87        0.84      3.53 o 
  -4  13  13        4.68       -3.08      9.51 o 
  -3  13  13        9.26       12.51      5.82 o 
  -2  13  13       63.19       58.37      4.39 o 
  -1  13  13      239.48      282.40      6.81 o 
   0  13  13      122.66      152.45      7.89 o 
   1  13  13      260.00      275.49      7.06 o 
   2  13  13        9.51        4.08      3.39 o 
   3  13  13        1.54       -2.08      3.79 o 
  -4  14  13        1.51       -4.29      4.29 o 
  -3  14  13        6.04        2.65      3.50 o 
  -2  14  13        6.39       -3.19      3.19 o 
  -1  14  13        5.67        3.92      3.21 o 
   0  14  13        2.99        3.58      2.69 o 
   1  14  13       87.83       75.31      4.83 o 
   2  14  13       11.71        9.13      3.75 o 
   3  14  13       55.97       56.18      5.25 o 
  -3  15  13       18.07       16.74      4.47 o 
  -2  15  13        0.36        3.84      3.36 o 
  -1  15  13        3.08        5.05      3.88 o 
   0  15  13       10.26        4.67      3.20 o 
   1  15  13        0.12       -3.14      3.14 o 
   2  15  13       41.42       38.46      4.58 o 
   3  15  13       39.65       34.26      5.16 o 
  -3  16  13       61.87       70.43      5.88 o 
  -2  16  13       55.59       52.76      4.59 o 
  -1  16  13        5.30       -3.71      7.17 o 
   0  16  13        4.58        2.65      3.21 o 
   1  16  13        7.11        2.95      3.49 o 
   2  16  13       11.80        9.23      4.22 o 
   3  16  13        4.30       -3.50     12.59 o 
  -3  17  13       71.16       59.81      6.63 o 
  -2  17  13        6.15        6.27      5.18 o 
  -1  17  13      106.45      111.84      7.54 o 
   0  17  13       45.52       37.57      4.62 o 
   1  17  13      117.98      133.15      9.48 o 
   2  17  13        1.96        5.16      3.88 o 
  -2  18  13        6.72        4.65      9.72 o 
  -1  18  13       33.91       30.14      4.86 o 
   0  18  13      103.09      109.36      6.33 o 
   1  18  13        3.54        4.56      6.53 o 
   2  18  13        0.57        2.28      4.45 o 
  -2  19  13       35.16       21.18      5.50 o 
  -1  19  13        0.25       -4.18      4.18 o 
   0  19  13        1.89       -0.59      4.23 o 
   1  19  13       87.87       83.72      6.39 o 
  -1  20  13       94.15      101.29      7.14 o 
   0  20  13        1.61        7.14      4.63 o 
   1  20  13       97.06       97.13      6.36 o 
  -4   0  14        1.92        4.30      5.42 o 
  -2   0  14       12.65        9.13      3.50 o 
   0   0  14      180.12      193.94      6.00 o 
   2   0  14        3.13        2.39      3.40 o 
   4   0  14       20.70       23.74      5.36 o 
  -5   1  14       49.38       33.35      5.90 o 
  -4   1  14      114.07      128.22      6.14 o 
  -3   1  14        4.75        3.52      2.54 o 
  -2   1  14      181.57      168.65      5.66 o 
  -1   1  14      489.64      507.25      7.56 o 
   0   1  14       98.58       96.99      3.02 o 
   1   1  14      484.44      492.72      8.08 o 
   2   1  14        4.04       -0.60      2.34 o 
   3   1  14       12.82       16.85      4.99 o 
   4   1  14       13.57       11.96      3.85 o 
  -5   2  14        4.92        0.18      4.52 o 
  -4   2  14       13.61       17.49      4.07 o 
  -3   2  14       45.60       35.56      3.00 o 
  -2   2  14      409.32      413.18      7.25 o 
  -1   2  14       31.72       39.17      2.33 o 
   0   2  14        5.73        8.24      1.62 o 
   1   2  14      362.41      386.14      7.17 o 
   2   2  14        0.04        0.76      2.50 o 
   3   2  14        5.99        7.04      2.68 o 
   4   2  14        3.70        7.55      3.57 o 
  -4   3  14       92.75       94.59      5.73 o 
  -3   3  14       54.25       65.14      4.67 o 
  -2   3  14      154.49      137.97      4.34 o 
  -1   3  14      387.26      396.40      6.38 o 
   0   3  14      283.33      276.20      4.66 o 
   1   3  14       48.36       38.45      2.50 o 
   2   3  14        2.01        2.25      2.18 o 
   3   3  14       17.78       15.34      2.84 o 
   4   3  14       21.68        9.68      3.74 o 
  -4   4  14       18.11       20.42      4.10 o 
  -3   4  14       37.87       33.48      4.05 o 
  -2   4  14      432.76      459.85      8.04 o 
  -1   4  14       50.31       65.27      5.13 o 
   0   4  14      311.14      332.39      5.97 o 
   1   4  14      292.40      266.20      5.36 o 
   2   4  14       15.73       21.33      2.49 o 
   3   4  14        2.58       -0.64      2.86 o 
   4   4  14       31.92       39.43      5.09 o 
  -4   5  14      157.05      172.26     11.07 o 
  -3   5  14       50.27       57.43      4.18 o 
  -2   5  14      413.14      402.27      7.69 o 
  -1   5  14       25.43       21.45      2.28 o 
   0   5  14      269.87      282.23      5.09 o 
   1   5  14       23.19       26.46      5.79 o 
   2   5  14        3.57        8.75      2.51 o 
   3   5  14       11.22        8.68      4.49 o 
   4   5  14       12.94        6.23      4.47 o 
  -4   6  14       38.52       26.45      4.59 o 
  -3   6  14       22.26       23.44      3.83 o 
  -2   6  14      462.59      462.00      8.87 o 
  -1   6  14       49.56       49.76      7.12 o 
   0   6  14       68.66       71.49      4.41 o 
   1   6  14      161.49      158.15      5.10 o 
   2   6  14       98.98       97.47      4.75 o 
   3   6  14        9.91        5.18      2.98 o 
   4   6  14        2.68        2.14      3.75 o 
  -4   7  14      214.39      230.18      7.96 o 
  -3   7  14       22.89        7.40      3.24 o 
  -2   7  14        2.07        0.68      2.43 o 
  -1   7  14       68.94       51.56      3.45 o 
   0   7  14       35.44       26.25      2.29 o 
   1   7  14       11.90       10.70      3.27 o 
   2   7  14       83.54       92.12      4.52 o 
   3   7  14        2.34        5.10      3.44 o 
   4   7  14        8.87        6.16      6.19 o 
  -4   8  14       71.92       48.90      6.13 o 
  -3   8  14       43.83       42.14      4.06 o 
  -2   8  14       67.03       51.03      3.89 o 
  -1   8  14        1.60        3.35      2.11 o 
   0   8  14       42.55       36.85      4.28 o 
   1   8  14        5.70        8.67      2.96 o 
   2   8  14       16.81       22.35      3.68 o 
   3   8  14       12.17       11.03      3.19 o 
   4   8  14       49.11       33.91      5.44 o 
  -4   9  14        3.33        3.74      4.54 o 
  -3   9  14       26.93       32.56      4.20 o 
  -2   9  14       68.37       58.12      4.18 o 
  -1   9  14       23.04       31.24      2.79 o 
   0   9  14        3.10        4.51      2.33 o 
   1   9  14        5.37        4.41      2.74 o 
   2   9  14       59.96       51.41      8.36 o 
   3   9  14       13.06       15.00      3.68 o 
   4   9  14       14.18        9.43      5.38 o 
  -4  10  14       49.65       63.62      5.83 o 
  -3  10  14       16.65       12.54      4.18 o 
  -2  10  14       13.97       16.63      3.35 o 
  -1  10  14       19.24       23.26      3.32 o 
   0  10  14       69.98       66.77      3.93 o 
   1  10  14        5.58        7.18      2.94 o 
   2  10  14       88.77      108.65      5.68 o 
   3  10  14       34.01       36.28      4.97 o 
  -4  11  14       21.32       11.95      4.91 o 
  -3  11  14       16.42       18.84     14.02 o 
  -2  11  14        1.05        3.59      3.43 o 
  -1  11  14       14.04       17.58      2.82 o 
   0  11  14       78.82       59.41      7.94 o 
   1  11  14       14.24        6.61      3.19 o 
   2  11  14       54.63       42.62      4.29 o 
   3  11  14       20.21       18.59      4.55 o 
  -4  12  14       35.55       39.14      5.54 o 
  -3  12  14        0.02        1.23      4.06 o 
  -2  12  14       56.71       45.40      4.13 o 
  -1  12  14       86.06       94.52      4.36 o 
   0  12  14        7.34        7.45      3.12 o 
   1  12  14        2.53       -0.02      4.99 o 
   2  12  14      200.48      210.28      7.77 o 
   3  12  14       33.17       41.62      4.92 o 
  -3  13  14        1.36        4.41      4.19 o 
  -2  13  14        1.23       -2.81      3.30 o 
  -1  13  14       42.73       57.16      4.94 o 
   0  13  14        8.24        5.88      3.18 o 
   1  13  14        4.22        3.96      3.86 o 
   2  13  14        0.77       -1.16      4.81 o 
   3  13  14        3.94        3.60      4.95 o 
  -3  14  14        1.78        3.74      4.28 o 
  -2  14  14        0.01       -0.20      3.52 o 
  -1  14  14        1.32        0.31      3.46 o 
   0  14  14        3.90        5.45      3.40 o 
   1  14  14       26.44       32.55      4.26 o 
   2  14  14       14.38       14.72      7.57 o 
   3  14  14        0.04       -5.35      5.35 o 
  -3  15  14        0.75       -0.97      4.06 o 
  -2  15  14       25.65       22.61      5.50 o 
  -1  15  14       94.70       97.83      5.76 o 
   0  15  14        5.40        1.68      3.12 o 
   1  15  14        6.54        8.65      3.71 o 
   2  15  14       86.06       84.35      7.38 o 
  -2  16  14       16.00       13.04      4.41 o 
  -1  16  14       40.95       47.34      5.07 o 
   0  16  14       29.76       24.55      3.94 o 
   1  16  14       24.77       21.25      6.59 o 
   2  16  14       14.55       17.14      5.05 o 
  -2  17  14       75.32       88.61     14.74 o 
  -1  17  14        1.75       -1.85      3.73 o 
   0  17  14       30.11       15.20      4.37 o 
   1  17  14        8.31        7.18      3.94 o 
   2  17  14       99.88      119.75      7.30 o 
  -1  18  14       20.06       14.84      5.06 o 
   0  18  14       44.01       49.35      5.49 o 
   1  18  14        0.11        1.97      4.35 o 
  -1  19  14       13.74        8.68      5.10 o 
   0  19  14        3.29       -0.98      4.22 o 
  -3   0  15       33.59       35.05      6.32 o 
  -1   0  15        0.03        0.64      2.81 o 
   1   0  15       84.32       74.57      4.67 o 
   3   0  15       18.88       27.03      4.94 o 
  -4   1  15        0.07       -3.75      4.21 o 
  -3   1  15        3.57        1.32      3.42 o 
  -2   1  15       57.20       60.55      3.38 o 
  -1   1  15        2.21        0.35      2.25 o 
   0   1  15      344.90      366.75      7.10 o 
   1   1  15      386.23      382.02      7.64 o 
   2   1  15      294.17      301.63      8.17 o 
   3   1  15        8.74       10.78      3.19 o 
   4   1  15       29.36       29.21      4.76 o 
  -4   2  15        0.17       -2.40      4.42 o 
  -3   2  15      136.16      127.45      5.07 o 
  -2   2  15       10.44       15.40      2.72 o 
  -1   2  15        1.41       -1.44      1.88 o 
   0   2  15      113.12      101.31      5.10 o 
   1   2  15       71.43       62.19      3.93 o 
   2   2  15        8.40        8.78      3.25 o 
   3   2  15        0.13       -2.67      3.22 o 
   4   2  15        0.52       -2.32      5.08 o 
  -4   3  15        9.69       15.80      5.20 o 
  -3   3  15        4.93        5.03      3.55 o 
  -2   3  15        3.64        3.29      2.53 o 
  -1   3  15        3.34       -1.19      2.25 o 
   0   3  15      213.77      211.26      7.38 o 
   1   3  15      116.40      122.01      4.60 o 
   2   3  15        4.85        2.49      2.98 o 
   3   3  15       30.96       27.39      3.36 o 
   4   3  15       75.17       74.43     16.23 o 
  -4   4  15      110.31      117.37      8.92 o 
  -3   4  15       50.31       45.57      4.78 o 
  -2   4  15      235.61      246.88      6.49 o 
  -1   4  15      588.15      596.47     20.91 o 
   0   4  15        0.53        0.03      2.03 o 
   1   4  15       56.25       46.27      3.49 o 
   2   4  15        8.34        6.43      3.09 o 
   3   4  15        0.85        4.58      3.19 o 
   4   4  15      158.69      147.43      9.60 o 
  -4   5  15       97.21      116.01      6.48 o 
  -3   5  15       16.88        8.50      3.73 o 
  -2   5  15        9.37        5.65      2.75 o 
  -1   5  15      531.96      547.95     10.84 o 
   0   5  15       19.86       21.01      2.51 o 
   1   5  15       62.54       46.24      3.63 o 
   2   5  15        1.50        7.48      3.36 o 
   3   5  15        0.02        2.13      3.61 o 
  -4   6  15        1.43        0.22      5.08 o 
  -3   6  15        9.73        7.97      3.92 o 
  -2   6  15      122.41      120.44      5.16 o 
  -1   6  15      190.01      193.95      5.48 o 
   0   6  15        0.00       -1.13      2.47 o 
   1   6  15       22.83       11.87      3.59 o 
   2   6  15       29.22       22.79      3.64 o 
   3   6  15        3.14        3.68      3.57 o 
  -4   7  15       14.11       13.15      6.48 o 
  -3   7  15        6.39       -0.29      3.63 o 
  -2   7  15      167.06      156.19     10.60 o 
  -1   7  15       37.33       32.70      5.12 o 
   0   7  15       82.61       65.54      6.21 o 
   1   7  15        0.02       -1.95      2.53 o 
   2   7  15       99.57       86.03      5.24 o 
   3   7  15       20.48       16.23      4.22 o 
  -4   8  15       43.00       64.47      7.38 o 
  -3   8  15       71.28      103.21     14.23 o 
  -2   8  15        3.96        3.21      3.23 o 
  -1   8  15      130.02      141.27      5.68 o 
   0   8  15        0.98        0.99      2.58 o 
   1   8  15        5.63        2.43      2.96 o 
   2   8  15        2.38        1.76      3.75 o 
   3   8  15        0.20       -1.60      3.89 o 
  -4   9  15       35.46       58.51      6.19 o 
  -3   9  15        2.39        1.65      3.86 o 
  -2   9  15        1.65        6.40      3.47 o 
  -1   9  15       69.67       49.68      3.51 o 
   0   9  15        1.36       -2.66      2.83 o 
   1   9  15       17.58       19.01      7.09 o 
   2   9  15        4.50        2.37      3.25 o 
   3   9  15        0.74       -4.07      5.63 o 
  -3  10  15        6.39       -2.66      4.20 o 
  -2  10  15       36.38       31.24      4.28 o 
  -1  10  15       31.02       20.40      4.86 o 
   0  10  15        0.02       -1.26      3.05 o 
   1  10  15      367.66      394.18     10.15 o 
   2  10  15       57.41       57.82      4.83 o 
   3  10  15       20.52       18.66      7.70 o 
  -3  11  15       42.35       41.11      4.94 o 
  -2  11  15       67.19       59.73      4.61 o 
  -1  11  15        5.42        4.60      3.80 o 
   0  11  15       21.07       21.30      3.64 o 
   1  11  15      183.39      201.44      8.26 o 
   2  11  15      187.75      216.72      8.69 o 
   3  11  15        5.48        2.61      4.61 o 
  -3  12  15       42.30       54.90      7.41 o 
  -2  12  15      102.73       96.40      8.31 o 
  -1  12  15       14.18       18.07      3.70 o 
   0  12  15       21.70       28.22      3.93 o 
   1  12  15      259.32      296.38      8.72 o 
   2  12  15        4.28        1.35      3.93 o 
  -3  13  15       89.03       86.43      7.94 o 
  -2  13  15       17.62       11.63      4.21 o 
  -1  13  15      105.06      108.65      5.85 o 
   0  13  15        2.39       -3.45      3.45 o 
   1  13  15      154.75      163.89      6.70 o 
   2  13  15       43.63       38.41      6.01 o 
  -2  14  15        4.29        4.63      4.41 o 
  -1  14  15        9.65        4.58      3.97 o 
   0  14  15       65.20       73.71      5.30 o 
   1  14  15       66.00       58.62      5.58 o 
   2  14  15        3.41        7.43      4.94 o 
  -2  15  15       70.03       58.54      5.66 o 
  -1  15  15        3.42       -0.07      4.72 o 
   0  15  15        9.75        6.25      4.30 o 
   1  15  15        0.34        0.62      3.84 o 
   2  15  15        6.66        3.87      5.90 o 
  -2  16  15       86.35       88.31      6.34 o 
  -1  16  15       33.40       31.68      5.19 o 
   0  16  15       42.01       41.56      7.04 o 
   1  16  15       35.63       41.11      5.23 o 
  -1  17  15       26.94       25.94      5.33 o 
   0  17  15       58.42       60.67      6.18 o 
  -4   0  16      110.53      124.12     10.30 o 
  -2   0  16       10.49        6.05      3.98 o 
   0   0  16       18.67       38.77      5.05 o 
   2   0  16       25.16       30.38      5.74 o 
  -4   1  16       10.00       15.76      4.92 o 
  -3   1  16        0.88        0.67      5.52 o 
  -2   1  16        6.31        3.48      3.05 o 
  -1   1  16        9.64        7.20      5.84 o 
   0   1  16       26.78       22.39      2.77 o 
   1   1  16      276.70      299.12      7.91 o 
   2   1  16        3.76        6.09      3.88 o 
   3   1  16       78.09       73.15      4.79 o 
  -4   2  16       89.38       94.70      6.61 o 
  -3   2  16       66.72       61.98      5.70 o 
  -2   2  16        0.75        4.51      3.04 o 
  -1   2  16        0.15        1.61      2.40 o 
   0   2  16       25.99       16.36      2.57 o 
   1   2  16       99.21      113.63      7.12 o 
   2   2  16        8.47       14.01      5.12 o 
   3   2  16        4.29        2.26      3.13 o 
  -4   3  16        1.09        0.71      4.98 o 
  -3   3  16        7.94       11.16      3.84 o 
  -2   3  16       13.97       14.53      3.11 o 
  -1   3  16       64.48       48.57      3.46 o 
   0   3  16       47.79       37.19      3.73 o 
   1   3  16       46.42       45.70      3.82 o 
   2   3  16       50.40       37.45      4.22 o 
   3   3  16       85.62       82.94      5.55 o 
  -4   4  16        1.02       -2.01      6.48 o 
  -3   4  16        0.08       -1.11      3.37 o 
  -2   4  16       29.22       26.27      3.83 o 
  -1   4  16      117.22       98.92      4.39 o 
   0   4  16       64.85       60.49      6.51 o 
   1   4  16        4.04        2.42      2.96 o 
   2   4  16       15.45       12.04      6.40 o 
   3   4  16        3.03        1.02      3.95 o 
  -3   5  16       16.25        9.15      3.86 o 
  -2   5  16      114.92      103.92      5.76 o 
  -1   5  16       28.02       22.23      3.04 o 
   0   5  16      502.33      557.79     11.02 o 
   1   5  16        0.04        0.23      3.07 o 
   2   5  16       28.03       21.43      3.89 o 
   3   5  16        3.63       -1.50      4.81 o 
  -3   6  16        1.01        4.53      4.18 o 
  -2   6  16        2.35        3.05      3.26 o 
  -1   6  16       91.17       73.90      4.13 o 
   0   6  16       12.74       11.82      3.06 o 
   1   6  16        0.15        1.97      3.98 o 
   2   6  16       13.38       23.11      3.90 o 
   3   6  16        0.09       -0.01      8.07 o 
  -3   7  16       25.09       23.60      4.67 o 
  -2   7  16        9.63        5.51      3.04 o 
  -1   7  16      158.89      151.75      5.84 o 
   0   7  16       24.04       26.98      3.33 o 
   1   7  16        1.42       -0.39      3.35 o 
   2   7  16       88.33       78.49      5.33 o 
   3   7  16       26.39       27.23      7.01 o 
  -3   8  16       15.12        2.84      4.13 o 
  -2   8  16       17.71       20.01      4.21 o 
  -1   8  16      243.21      279.88      7.74 o 
   0   8  16        0.07        2.39      2.91 o 
   1   8  16       12.39       13.91      3.50 o 
   2   8  16       59.27       48.07      7.44 o 
   3   8  16        8.36        1.31      5.01 o 
  -3   9  16       83.97       96.74      6.46 o 
  -2   9  16       79.83       76.69      5.02 o 
  -1   9  16       47.10       65.95     12.56 o 
   0   9  16      131.05      142.44      8.42 o 
   1   9  16       57.22       54.51      4.45 o 
   2   9  16        7.07        5.56      4.09 o 
  -3  10  16      107.42      104.91      6.62 o 
  -2  10  16        1.29       -3.70      3.70 o 
  -1  10  16        0.03       -2.36      3.43 o 
   0  10  16       19.75       26.91      4.29 o 
   1  10  16        6.63        2.63      3.19 o 
   2  10  16      268.78      259.94      9.38 o 
  -3  11  16       20.75       16.48      5.07 o 
  -2  11  16       37.75       32.22      4.57 o 
  -1  11  16       63.01       69.10      5.51 o 
   0  11  16        7.12        7.85      4.86 o 
   1  11  16       41.58       40.94      5.74 o 
   2  11  16      205.22      210.76      9.96 o 
  -2  12  16        4.29        1.93      4.84 o 
  -1  12  16       24.67       26.98      9.82 o 
   0  12  16       16.05       13.30      4.12 o 
   1  12  16        8.73        5.15      3.99 o 
   2  12  16      137.81      107.33      8.66 o 
  -2  13  16       29.54       26.99      7.75 o 
  -1  13  16       60.81       56.88      6.69 o 
   0  13  16        1.08       10.41      4.63 o 
   1  13  16        1.06        1.36      3.87 o 
  -2  14  16        7.50        7.66      6.27 o 
  -1  14  16        3.11        2.70      4.36 o 
   0  14  16       13.61        5.48      4.55 o 
   1  14  16        5.86       -1.99      4.47 o 
  -1  15  16       12.99        7.98      4.94 o 
   0  15  16       16.19        5.80      5.12 o 
  -3   0  17       42.84       54.91      7.65 o 
  -1   0  17      251.33      226.52     10.31 o 
   1   0  17        8.15       13.70      4.99 o 
  -3   1  17       41.78       44.03      5.80 o 
  -2   1  17        8.12        1.61      3.67 o 
  -1   1  17        9.31       11.66      5.05 o 
   0   1  17      250.38      270.68      9.32 o 
   1   1  17        3.34       -2.64      3.47 o 
   2   1  17      250.00      236.63      8.06 o 
  -3   2  17       11.04       13.53      4.99 o 
  -2   2  17       16.75       15.77      3.96 o 
  -1   2  17       39.25       34.55      4.06 o 
   0   2  17       24.01       27.09      8.07 o 
   1   2  17        1.72        2.39      3.39 o 
   2   2  17       14.85       17.64      6.77 o 
  -3   3  17       10.49       19.66      9.64 o 
  -2   3  17        0.73        3.08      3.62 o 
  -1   3  17      145.47      157.62      9.27 o 
   0   3  17      102.33      108.43      6.11 o 
   1   3  17       36.92       37.37      4.45 o 
   2   3  17        1.43       -0.63      3.52 o 
  -3   4  17        0.03        2.31      5.67 o 
  -2   4  17       65.89       74.29      5.38 o 
  -1   4  17      270.15      302.84      7.94 o 
   0   4  17       44.66       60.23      4.78 o 
   1   4  17        6.63        9.00      3.48 o 
   2   4  17        0.24        1.19      4.23 o 
  -3   5  17        0.02        7.23      5.23 o 
  -2   5  17       37.28       27.63      5.52 o 
  -1   5  17      525.39      633.38     19.10 o 
   0   5  17       11.94        6.46      3.38 o 
   1   5  17      122.26      137.28      6.09 o 
   2   5  17        0.63       -4.10      4.10 o 
  -3   6  17        0.00       10.58      5.14 o 
  -2   6  17        1.92        2.60      3.93 o 
  -1   6  17      146.27      167.00      6.39 o 
   0   6  17      171.53      171.43      6.39 o 
   1   6  17       49.57       48.79      4.96 o 
   2   6  17        9.46        8.35      4.30 o 
  -3   7  17       71.90       72.27      9.69 o 
  -2   7  17        1.58        7.03      4.22 o 
  -1   7  17        5.07        2.99     11.92 o 
   0   7  17      229.81      263.80      7.77 o 
   1   7  17       39.00       40.89      4.54 o 
   2   7  17       83.84       99.77     11.15 o 
  -2   8  17        1.81        5.35      3.96 o 
  -1   8  17       43.14       26.14      4.59 o 
   0   8  17        0.39        2.62      3.64 o 
   1   8  17        0.45       -0.62      3.70 o 
   2   8  17        0.10       -2.28      5.55 o 
  -2   9  17        5.88        6.52      4.91 o 
  -1   9  17        0.05       -2.03      6.61 o 
   0   9  17       90.43       88.63      9.45 o 
   1   9  17        0.25        4.03      4.04 o 
   2   9  17      139.67      161.31      8.52 o 
  -2  10  17      100.71      106.87      6.72 o 
  -1  10  17        3.76        4.56      3.90 o 
   0  10  17        0.06       -1.91      3.70 o 
   1  10  17       15.17        5.88      4.30 o 
  -2  11  17       14.67        9.78      5.74 o 
  -1  11  17        0.13        2.75      4.43 o 
   0  11  17       55.25       53.24      5.48 o 
   1  11  17      130.13      119.54      7.75 o 
  -1  12  17       22.89       22.09      5.08 o 
   0  12  17       75.29       80.72      9.88 o 
   1  12  17       15.01        6.46      4.70 o 
   0  13  17       40.35       50.82      6.24 o 
  -2   0  18      337.66      430.17     19.29 o 
   0   0  18        4.76        8.60      6.05 o 
   2   0  18       10.19        0.90      5.31 o 
  -2   1  18        0.27        5.29      5.05 o 
  -1   1  18        1.04        0.74      4.70 o 
   0   1  18       28.93       23.33      4.97 o 
   1   1  18        2.04       -0.43      5.82 o 
   2   1  18        0.19        5.59      4.25 o 
  -2   2  18       40.56       38.68      5.51 o 
  -1   2  18       31.70       40.07      5.44 o 
   0   2  18       13.72        7.45      4.41 o 
   1   2  18       14.58       12.45      4.47 o 
   2   2  18        0.19        1.79      4.41 o 
  -2   3  18        8.43       11.19      5.25 o 
  -1   3  18       21.61       19.81      4.28 o 
   0   3  18       89.03       90.99      6.37 o 
   1   3  18        0.10        6.95      4.83 o 
   2   3  18       22.38       15.75      6.05 o 
  -2   4  18        2.09        4.07      4.80 o 
  -1   4  18       54.29       55.58      4.95 o 
   0   4  18      111.84      113.95      6.98 o 
   1   4  18        8.12        6.59      4.48 o 
  -2   5  18        6.17       -0.45      4.62 o 
  -1   5  18      252.56      236.42      9.22 o 
   0   5  18      127.01      115.83      6.89 o 
   1   5  18       13.42       22.59      5.42 o 
  -2   6  18       16.34       14.71      4.88 o 
  -1   6  18       24.57       28.73     10.91 o 
   0   6  18      322.80      410.34     12.79 o 
   1   6  18        9.75       15.29      4.75 o 
  -2   7  18        0.24       -0.22      4.88 o 
  -1   7  18        8.03        5.21      4.56 o 
   0   7  18       35.54       38.00      5.58 o 
   1   7  18       19.96       20.64      8.66 o 
  -1   8  18        7.66        1.43      4.03 o 
   0   8  18       38.86       29.79      4.39 o 
   1   8  18        7.07        4.30      5.10 o 
  -1   9  18        2.54        2.12      4.45 o 
   0   9  18       10.20       13.94      6.82 o 
  -1   0  19      207.34      206.68     12.22 o 
  -1   1  19        0.77        9.10      5.53 o 
   0   1  19       22.39       22.45      5.97 o 
  -1   2  19        4.25        5.09      6.37 o 
   0   2  19      144.11      144.34      7.78 o 
  -1   3  19       21.10       12.32      9.05 o 
   0   3  19        6.67        3.35      5.02 o 
   0   4  19       41.12       34.72      9.45 o 
                                                 
